# Supplementary material for: Development and validation of a Weight Literacy Scale in English and Spanish
Source: PLoS One. 2018 Oct 24;13(10):e0204678. doi: 10.1371/journal.pone.0204678 (PMC6200187; doi:10.1371/journal.pone.0204678)
Supplement: S1 Dataset — (CSV) [file pone.0204678.s002.csv]

id	gender	grade	language	fvb_score	fv_score	mtsnk_score	fv_servings	dietfiber_block	minutes_pa_perweek	PA_CAT	wl_score	bmi_cat	forms2
1	Male	Graduate school	English	3	3	25	0.88	10.12	61.199997	0	25	Overweight	Extremely/quite a bit
2	Female	College	English	18	13	14	4.0300002	16.719999	578.40002	1	29	Overweight	Extremely/quite a bit
3	Female	Graduate school	English	18	14	20	4.4000001	16.719999	311.39999	1	41	Overweight	Extremely/quite a bit
4	Male	College	English	23	18	10	6.4299998	24.92	199.79999	1	44	Overweight	Extremely/quite a bit
5	Female	College	English	21	13	23	4.0300002	18.940001	390	1	40	Obese	Extremely/quite a bit
6	Female	Graduate school	English	15	10	26	2.9200001	14.5	51	0	32	Obese	Extremely/quite a bit
7	Male		English	5	5	4	1.62	11.6	25.5	0	33	Normal weight	Extremely/quite a bit
8	Female	Graduate school	English	7	7	32	1.8099999	8.5799999	15	0	42	Overweight	Extremely/quite a bit
9	Female	College	English	5	4	16	0.69999999	7.0999999	5.0999999	0	30	Obese	Extremely/quite a bit
10	Female	Graduate school	English	14	10	17	2.9200001	13.76	479.40002	1	35	Obese	Extremely/quite a bit
11	Male	High school diploma	English	21	20	38	7.1700001	23.440001	489.59998	1	32	Obese	Somewhat/a little bit/not at all
12	Female	College	English	26	20	17	6.6199999	22.639999	549	1	13	Normal weight	Extremely/quite a bit
13	Female	Graduate school	English	14	12	16	3.6600001	13.76	75	0	40	Overweight	Extremely/quite a bit
14	Male	College	English	11	10	16	3.47	16.040001	330	1	38	Overweight	Extremely/quite a bit
15	Male	High school diploma	English	27	19	40	6.8000002	27.879999	1080	1	33	Overweight	Extremely/quite a bit
16	Male	Graduate school	English	19	11	12	3.8399999	21.959999	398.99997	1	36	Normal weight	Extremely/quite a bit
17	Female	Graduate school	English	15	9	22	2.55	14.5	135	0	22	Obese	Extremely/quite a bit
18	Male	College	English	19	16	32	5.6900001	21.959999	354.59998	1	38	Normal weight	Extremely/quite a bit
19	Female	Graduate school	English	16	13	9	4.0300002	15.24	491.40002	1	44	Normal weight	Extremely/quite a bit
20	Male	High school diploma	English	20	14	30	4.9499998	22.700001	30	0	26	Overweight	Extremely/quite a bit
21	Female	College	English	19	14	35	4.4000001	17.459999	71.400002	0	28	Obese	Somewhat/a little bit/not at all
22	Female	High school diploma	English	37	25	33	8.4700003	30.780001	50.400002	0	25	Obese	Somewhat/a little bit/not at all
23	Female	High school diploma	English	13	12	10	3.6600001	13.02	71.400002	0	27	Obese	Extremely/quite a bit
24	Female	College	English	26	16	15	5.1399999	22.639999	717.59998	1	32	Obese	Extremely/quite a bit
25	Male	High school diploma	English	18	12	27	4.21	21.219999	470.40002	1	32	Overweight	Somewhat/a little bit/not at all
26	Male	College	English	3	3	33	0.88	10.12	361.20001	1	23	Overweight	Extremely/quite a bit
27	Male	Secondary (6-12 years)	English	5	2	15	0.50999999	11.6	25.5	0	5	Obese	Somewhat/a little bit/not at all
28	Female	Graduate school	English	13	10	16	2.9200001	13.02	508.79999	1	44	Normal weight	Extremely/quite a bit
29		High school diploma	English	17	13	14			647.40002	1	31	Obese	Somewhat/a little bit/not at all
30	Female	High school diploma	English	23	17	24	5.5100002	20.42	163.20001	1	27	Normal weight	Somewhat/a little bit/not at all
31	Female	College	English	14	8	49	2.1800001	13.76	210	1	28	Normal weight	Extremely/quite a bit
32		High school diploma	English	23	17	32			828.59998	1	22	Overweight	Extremely/quite a bit
33	Female	College	English	14	11	27	3.29	13.76	90.599998	0	35	Obese	Extremely/quite a bit
34	Female	Secondary (6-12 years)	English	14	9	30	2.55	13.76	112.2	0	22	Obese	Somewhat/a little bit/not at all
35	Female	High school diploma	English	12	8	12	2.1800001	12.28	195	1	28	Obese	Extremely/quite a bit
36	Male	College	English	18	15	17	5.3200002	21.219999	690	1	31	Overweight	Extremely/quite a bit
37	Male	College	English	15	12	22	4.21	19	75	0	36	Overweight	Extremely/quite a bit
38	Female	College	English	15	11	13	3.29	14.5	569.39996	1	41	Obese	Extremely/quite a bit
39	Female	College	English	9	8	11	2.1800001	10.06	434.39999	1	33	Normal weight	Extremely/quite a bit
40	Female	College	English	9	6	26	1.4400001	10.06	10.2	0	39	Normal weight	Extremely/quite a bit
41	Female	Graduate school	English	10	9	7	2.55	10.8	75	0	22	Overweight	Extremely/quite a bit
42	Male		English	9	6	25	1.99	14.56	25.5	0	27	Obese	Somewhat/a little bit/not at all
43	Female	Graduate school	English	22	20	36	6.6199999	19.68	71.400002	0	35	Overweight	Extremely/quite a bit
44	Female	Graduate school	English	15	8	17	2.1800001	14.5	330	1	44	Obese	Extremely/quite a bit
45	Female	Graduate school	English	18	9	8	2.55	16.719999	135	0	30	Overweight	Extremely/quite a bit
46	Male	High school diploma	English	19	18	27	6.4299998	21.959999	51	0	33	Obese	Extremely/quite a bit
47	Male	High school diploma	English	25	18	43	6.4299998	26.4	930	1	32	Normal weight	Extremely/quite a bit
48	Female	Graduate school	English	20	13	22	4.0300002	18.200001	359.39999	1	39	Overweight	Extremely/quite a bit
49	Male	Graduate school	English	27	21	26	7.54	27.879999	255	1	20	Normal weight	Extremely/quite a bit
50	Female		English	20	12	20	3.6600001	18.200001	25.5	0	36	Normal weight	Extremely/quite a bit
51	Male	Graduate school	English	24	14	41	4.9499998	25.66	45.899998	0	29	Obese	Extremely/quite a bit
52	Female	College	English	14	11	24	3.29	13.76	749.39996	1	33	Obese	Extremely/quite a bit
53	Female	College	English	12	11	20	3.29	12.28	244.49998	1	33	Normal weight	Extremely/quite a bit
54	Female	College	English	6	5	6	1.0700001	7.8400002	10.2	0	38	Overweight	Extremely/quite a bit
55	Female	High school diploma	English	11	11	5	3.29	11.54	204.89999	1	36	Overweight	Extremely/quite a bit
56	Female	Graduate school	English	21	15	14	4.77	18.940001	126.3	0	30	Normal weight	Extremely/quite a bit
57	Female		English	22	14	15	4.4000001	19.68	519	1	44	Overweight	Extremely/quite a bit
58	Female	College	English	11	10	16	2.9200001	11.54	99.599998	0	46	Overweight	Extremely/quite a bit
59	Female	High school diploma	English	12	8	5	2.1800001	12.28	10.2	0	32	Obese	Extremely/quite a bit
60	Female	High school diploma	English	26	21	26	6.9899998	22.639999	120	0	24	Obese	Extremely/quite a bit
61	Female	High school diploma	English	12	7	13	1.8099999	12.28	0	0	31	Normal weight	Extremely/quite a bit
62	Female	College	English	9	9	15	2.55	10.06	628.79999	1	31	Overweight	Extremely/quite a bit
63	Female	College	English	18	10	7	2.9200001	16.719999	1110	1	29	Normal weight	Extremely/quite a bit
64	Male	College	English	16	15	12	5.3200002	19.74	300	1	33	Overweight	Extremely/quite a bit
65		High school diploma	English	16	12	13			210	1	34	Obese	Extremely/quite a bit
66	Female	Secondary (6-12 years)	English	9	5	15	1.0700001	10.06	25.5	0	29	Obese	Somewhat/a little bit/not at all
67	Female	College	English	11	11	6	3.29	11.54	50.400002	0	33	Obese	Somewhat/a little bit/not at all
68	Female	Graduate school	English	15	11	36	3.29	14.5	0	0	21	Overweight	Somewhat/a little bit/not at all
69	Female	College	English	24	17	19	5.5100002	21.16	420	1	28	Obese	Extremely/quite a bit
70	Female	High school diploma	English	27	19	15	6.25	23.379999	95.400002	0	27	Obese	Extremely/quite a bit
71	Female	Secondary (6-12 years)	English	15	11	20	3.29	14.5	10.2	0	31	Overweight	Extremely/quite a bit
72	Female	High school diploma	English	11	6	14	1.4400001	11.54	5.0999999	0	27	Obese	Somewhat/a little bit/not at all
73	Male	High school diploma	English	16	14	22	4.9499998	19.74	0	0	29	Obese	Extremely/quite a bit
74	Male		English	17	13	22	4.5799999	20.48	170.39999	1	23	Obese	Somewhat/a little bit/not at all
75	Male	College	English	5	4	8	1.25	11.6	120	0	35	Overweight	Extremely/quite a bit
76	Female	College	English	20	12	16	3.6600001	18.200001	293.39999	1	43	Normal weight	Extremely/quite a bit
77		College	English	22	16	20			330	1	44	Normal weight	Extremely/quite a bit
78	Female	College	English	13	8	7	2.1800001	13.02	449.39999	1	38	Normal weight	Somewhat/a little bit/not at all
79	Male		English	20	13	23	4.5799999	22.700001	271.80002	1	27	Obese	Somewhat/a little bit/not at all
80	Female	College	English	11	11	15	3.29	11.54	65.100006	0	30	Obese	Extremely/quite a bit
81	Female	College	English	7	7	24	1.8099999	8.5799999	75	0	30	Overweight	Extremely/quite a bit
82	Male	College	English	21	14	20	4.9499998	23.440001	135	0	37	Overweight	Extremely/quite a bit
83	Female	College	English	17	15	26	4.77	15.98	10.2	0	37	Overweight	Extremely/quite a bit
84	Female		English	9	9	5	2.55	10.06	450	1	42	Normal weight	Extremely/quite a bit
85	Male	College	English	21	12	10	4.21	23.440001	371.39999	1	44	Overweight	Extremely/quite a bit
86	Female	High school diploma	English	13	8	11	2.1800001	13.02	75	0	33	Obese	Extremely/quite a bit
87	Female	College	English	8	6	5	1.4400001	9.3199997	51	0	32	Obese	Extremely/quite a bit
88	Female	College	English	11	9	14	2.55	11.54	65.100006	0	37	Obese	Extremely/quite a bit
89	Male	High school diploma	English	20	19	24	6.8000002	22.700001	135	0	32	Normal weight	Extremely/quite a bit
90	Female	High school diploma	English	2	1	12	0	4.8800001	0	0	24	Obese	Extremely/quite a bit
91	Female	College	English	19	15	10	4.77	17.459999	450	1	40	Normal weight	Extremely/quite a bit
92	Female	Graduate school	English	13	10	20	2.9200001	13.02	201	1	37	Normal weight	Extremely/quite a bit
93	Male	Graduate school	English	15	13	24	4.5799999	19	330	1	33	Normal weight	Extremely/quite a bit
94	Female	College	English	23	17	10	5.5100002	20.42	309	1	45	Obese	Extremely/quite a bit
95	Female	Graduate school	English	29	18	34	5.8800001	24.860001	373.79999	1	32	Obese	Extremely/quite a bit
96	Male	College	English	16	13	30	4.5799999	19.74	240.60001	1	25	Overweight	Extremely/quite a bit
97	Male	High school diploma	English	23	16	38	5.6900001	24.92	450	1	25	Normal weight	Somewhat/a little bit/not at all
98	Female	College	English	16	14	18	4.4000001	15.24	184.5	1	41	Overweight	Extremely/quite a bit
99	Female	High school diploma	English	16	13	20	4.0300002	15.24	410.40002	1	30	Normal weight	Extremely/quite a bit
100	Male	High school diploma	English	17	13	22	4.5799999	20.48	225.89999	1	29	Obese	Extremely/quite a bit
101	Female	High school diploma	Spanish	23	15	34	4.77	20.42	25.5	0	28	Overweight	Somewhat/a little bit/not at all
102	Male	High school diploma	Spanish	48	35	15	12.72	43.419998	420	1	29	Overweight	Extremely/quite a bit
103	Female		Spanish	14	12	16	3.6600001	13.76	150	1	23	Overweight	Somewhat/a little bit/not at all
104	Female	College	Spanish	17	13	20	4.0300002	15.98	206.09999	1	0	Normal weight	Somewhat/a little bit/not at all
105	Female	Elementary school (< 6 years)	Spanish	8	8	13	2.1800001	9.3199997	540	1	0	Overweight	Somewhat/a little bit/not at all
106	Female	College	Spanish	18	15	13	4.77	16.719999	0	0	17	Obese	Extremely/quite a bit
107	Female	Secondary (6-12 years)	Spanish	14	12	2	3.6600001	13.76	0	0	13	Obese
108		Elementary school (< 6 years)	Spanish	17	13	18			91.800003	0	22	Normal weight	Somewhat/a little bit/not at all
109	Female	Graduate school	Spanish	24	16	15	5.1399999	21.16	630	1	32	Overweight	Extremely/quite a bit
110	Female	High school diploma	Spanish	23	16	43	5.1399999	20.42	5.0999999	0	27	Normal weight	Extremely/quite a bit
111	Female	High school diploma	Spanish	22	16	4	5.1399999	19.68	459	1	32	Obese	Somewhat/a little bit/not at all
112	Male	High school diploma	Spanish	21	16	23	5.6900001	23.440001	95.400002	0	34	Overweight	Extremely/quite a bit
113	Female	College	Spanish	27	21	23	6.9899998	23.379999	768	1	27	Obese	Extremely/quite a bit
114	Female	College	Spanish	13	10	3	2.9200001	13.02	523.20001	1	26	Overweight	Extremely/quite a bit
115	Female	Elementary school (< 6 years)	Spanish	28	21	21	6.9899998	24.120001	348.60001	1	23	Obese	Somewhat/a little bit/not at all
116	Male	Secondary (6-12 years)	Spanish	25	19	20	6.8000002	26.4	900	1	28	Overweight	Somewhat/a little bit/not at all
117	Male	Elementary school (< 6 years)	Spanish	27	20	12	7.1700001	27.879999	900	1	26	Overweight	Somewhat/a little bit/not at all
118	Female	Graduate school	Spanish	19	12	43	3.6600001	17.459999	0	0	42	Overweight	Extremely/quite a bit
119	Female	High school diploma	Spanish	12	10	4	2.9200001	12.28	335.10001	1	29	Overweight	Extremely/quite a bit
120	Female	High school diploma	Spanish	27	18	38	5.8800001	23.379999	45.899998	0	23	Normal weight	Extremely/quite a bit
121	Female	High school diploma	Spanish	13	10	8	2.9200001	13.02	136.2	0	26	Obese	Somewhat/a little bit/not at all
122	Female	High school diploma	Spanish	0	0	0	0	3.4000001	210	1	26	Obese	Somewhat/a little bit/not at all
123		Elementary school (< 6 years)	Spanish	21	15	5			0	0	19		Somewhat/a little bit/not at all
124	Male	Secondary (6-12 years)	Spanish	23	14	24	4.9499998	24.92	604.5	1	16	Obese	Somewhat/a little bit/not at all
125	Female		Spanish	12	11	23	3.29	12.28	0	0	34	Obese	Extremely/quite a bit
126	Female	High school diploma	Spanish	13	7	37	1.8099999	13.02	0	0	22	Obese	Somewhat/a little bit/not at all
127	Male	Secondary (6-12 years)	Spanish	15	8	16	2.73	19	859.19995	1	30	Normal weight	Somewhat/a little bit/not at all
128	Female	High school diploma	Spanish	19	13	27	4.0300002	17.459999	40.799999	0	31	Obese	Extremely/quite a bit
129	Male	High school diploma	Spanish	11	5	24	1.62	16.040001	250.80002	1	25	Normal weight	Extremely/quite a bit
130	Female	College	Spanish	13	5	27	1.0700001	13.02	10.2	0	35	Obese	Extremely/quite a bit
131	Female	Secondary (6-12 years)	Spanish	5	3	7	0.33000001	7.0999999	105.9	0	22	Obese	Somewhat/a little bit/not at all
132	Female	High school diploma	Spanish	12	6	14	1.4400001	12.28	5.0999999	0	33	Obese	Somewhat/a little bit/not at all
133	Female	Graduate school	Spanish	15	11	29	3.29	14.5	10.2	0	36	Obese	Extremely/quite a bit
134	Male	College	Spanish	10	8	27	2.73	15.3	0	0	21	Obese	Somewhat/a little bit/not at all
135	Female	College	Spanish	16	14	28	4.4000001	15.24	0	0	30	Overweight	Extremely/quite a bit
136	Female	College	Spanish	19	16	11	5.1399999	17.459999	170.39999	1	26	Normal weight	Extremely/quite a bit
137	Female	Secondary (6-12 years)	Spanish	13	7	15	1.8099999	13.02	20.4	0	27	Overweight	Somewhat/a little bit/not at all
138	Female	College	Spanish	15	9	22	2.55	14.5	230.39999	1	32	Normal weight	Extremely/quite a bit
139	Female	High school diploma	Spanish	6	2	36	0	7.8400002	15	0	36	Obese	Somewhat/a little bit/not at all
140	Female	College	Spanish	12	8	13	2.1800001	12.28	130.20001	0	32	Obese	Extremely/quite a bit
141	Female		Spanish	21	15	4	4.77	18.940001	51	0	31	Obese	Extremely/quite a bit
142	Male		Spanish	30	21	19	7.54	30.1	534.59998	1	32	Overweight	Extremely/quite a bit
143	Female	College	Spanish	13	10	14	2.9200001	13.02	399	1	34	Overweight	Extremely/quite a bit
144	Female	High school diploma	Spanish	12	9	22	2.55	12.28	757.20007	1	41	Overweight	Extremely/quite a bit
145	Male	High school diploma	Spanish	24	14	40	4.9499998	25.66	210	1	25	Obese	Somewhat/a little bit/not at all
146	Male	High school diploma	Spanish	22	16	21	5.6900001	24.18	897.00006	1	21	Obese	Extremely/quite a bit
147	Male		Spanish	18	12	29	4.21	21.219999	315	1	18	Obese	Somewhat/a little bit/not at all
148	Male	Elementary school (< 6 years)	Spanish	15	7	14	2.3599999	19	680.40002	1	16	Obese	Somewhat/a little bit/not at all
149	Male	Secondary (6-12 years)	Spanish	20	13	35	4.5799999	22.700001	440.40002	1	25	Overweight	Somewhat/a little bit/not at all
150	Male	Secondary (6-12 years)	Spanish	17	13	13	4.5799999	20.48	548.39996	1	19	Overweight	Somewhat/a little bit/not at all
151	Female	Graduate school	Spanish	13	8	14	2.1800001	13.02	56.099998	0	16	Obese	Extremely/quite a bit
152	Male		Spanish	18	13	31	4.5799999	21.219999	334.5	1	24	Obese	Somewhat/a little bit/not at all
153	Male	High school diploma	Spanish	9	4	17	1.25	14.56	391.80002	1	20	Obese	Somewhat/a little bit/not at all
154	Male	Elementary school (< 6 years)	Spanish	15	10	9	3.47	19	350.40002	1	24	Normal weight	Somewhat/a little bit/not at all
155	Male	High school diploma	Spanish	24	14	25	4.9499998	25.66	1140	1	15	Overweight	Extremely/quite a bit
156	Male	High school diploma	Spanish	17	12	23	4.21	20.48	390	1	33	Overweight	Extremely/quite a bit
157	Male	Secondary (6-12 years)	Spanish	13	10	27	3.47	17.52	391.80002	1	20	Overweight	Extremely/quite a bit
158	Male	High school diploma	Spanish	19	14	19	4.9499998	21.959999	195	1	31	Obese	Extremely/quite a bit
159	Male		Spanish	2	2	0	0.50999999	9.3800001	40.799999	0	4	Overweight	Somewhat/a little bit/not at all
160	Male	Secondary (6-12 years)	Spanish	3	2	17	0.50999999	10.12	120	0	21	Normal weight	Extremely/quite a bit
161	Female	High school diploma	Spanish	21	14	20	4.4000001	18.940001	20.4	0	17	Obese	Somewhat/a little bit/not at all
162	Male	High school diploma	Spanish	11	9	13	3.0999999	16.040001	5.0999999	0	24	Overweight	Somewhat/a little bit/not at all
163	Female	Elementary school (< 6 years)	Spanish	3	2	10	0	5.6199999	0	0	21	Overweight	Extremely/quite a bit
164	Female		Spanish	30	23	28	7.73	25.6	124.5	0	0	Obese	Somewhat/a little bit/not at all
165	Female	College	Spanish	13	7	23	1.8099999	13.02	480	1	35	Obese	Extremely/quite a bit
166	Female	High school diploma	Spanish	19	13	15	4.0300002	17.459999	51	0	32	Normal weight	Extremely/quite a bit
167	Male	Secondary (6-12 years)	Spanish	17	14	12	4.9499998	20.48	5.0999999	0	22	Overweight	Somewhat/a little bit/not at all
168	Female	High school diploma	Spanish	2	2	5	0	4.8800001	5.0999999	0	11	Normal weight	Somewhat/a little bit/not at all
169	Female	Secondary (6-12 years)	Spanish	1	0	6	0	4.1399999	0	0	9	Obese	Somewhat/a little bit/not at all
170	Female	High school diploma	Spanish	11	8	4	2.1800001	11.54	0	0	20	Obese	Somewhat/a little bit/not at all
171	Female	Elementary school (< 6 years)	Spanish	20	12	2	3.6600001	18.200001	0	0	16	Obese	Extremely/quite a bit
172	Female	Secondary (6-12 years)	Spanish	21	15	4	4.77	18.940001	70.199997	0	16	Normal weight	Extremely/quite a bit
173	Male	Secondary (6-12 years)	Spanish	14	11	10	3.8399999	18.26	180	1	24	Overweight	Extremely/quite a bit
174	Male	College	Spanish	27	20	49	7.1700001	27.879999	271.20001	1	20	Normal weight	Extremely/quite a bit
175	Male	Secondary (6-12 years)	Spanish	15	8	35	2.73	19	5.0999999	0	19	Obese	Somewhat/a little bit/not at all
176	Female	College	Spanish	20	16	21	5.1399999	18.200001	51	0	28	Obese	Somewhat/a little bit/not at all
177	Female	College	Spanish	16	16	14	5.1399999	15.24	0	0	21	Obese	Somewhat/a little bit/not at all
178	Male	High school diploma	Spanish	22	15	30	5.3200002	24.18	364.5	1	29	Overweight	Somewhat/a little bit/not at all
179	Female	Secondary (6-12 years)	Spanish	15	8	10	2.1800001	14.5	30.599998	0	28	Normal weight	Extremely/quite a bit
180	Male	High school diploma	Spanish	14	9	11	3.0999999	18.26	531	1	22	Obese	Somewhat/a little bit/not at all
181	Female		Spanish	14	9	7	2.55	13.76	0	0	13	Obese	Somewhat/a little bit/not at all
182	Female	College	Spanish	16	8	18	2.1800001	15.24	10.2	0	28	Normal weight	Extremely/quite a bit
183	Female	College	Spanish	6	3	13	0.33000001	7.8400002	0	0	29	Obese	Extremely/quite a bit
184	Female	Secondary (6-12 years)	Spanish	19	15	2	4.77	17.459999	1140	1	26	Obese	Somewhat/a little bit/not at all
185	Male	Secondary (6-12 years)	Spanish	15	14	2	4.9499998	19	5.0999999	0	19	Obese	Extremely/quite a bit
186	Male	High school diploma	Spanish	20	18	7	6.4299998	22.700001	15	0	11	Overweight	Somewhat/a little bit/not at all
187	Female	High school diploma	Spanish	7	4	2	0.69999999	8.5799999	0	0	22	Normal weight	Somewhat/a little bit/not at all
188	Male	Secondary (6-12 years)	Spanish	0	0	17	0	7.9000001	420	1	18	Overweight	Extremely/quite a bit
189	Male	College	Spanish	13	9	28	3.0999999	17.52	25.5	0	21	Obese	Somewhat/a little bit/not at all
190	Female	Secondary (6-12 years)	Spanish	23	17	10	5.5100002	20.42	349.80002	1	27	Overweight	Extremely/quite a bit
191	Female	Secondary (6-12 years)	Spanish	23	16	30	5.1399999	20.42	49.799999	0	37	Overweight	Extremely/quite a bit
192	Female		Spanish	17	10	10	2.9200001	15.98	51	0	15	Overweight	Extremely/quite a bit
193	Male		Spanish	13	7	18	2.3599999	17.52	5.0999999	0	19	Obese	Extremely/quite a bit
194	Female	Elementary school (< 6 years)	Spanish	28	19	38	6.25	24.120001	75	0	20	Overweight	Somewhat/a little bit/not at all
195	Female	High school diploma	Spanish	14	10	10	2.9200001	13.76	545.09998	1	15	Obese	Somewhat/a little bit/not at all
196	Female	Secondary (6-12 years)	Spanish	19	14	20	4.4000001	17.459999	214.5	1	27	Normal weight	Extremely/quite a bit
197	Female	Graduate school	Spanish	18	9	10	2.55	16.719999	195	1	40	Obese	Extremely/quite a bit
198		High school diploma	Spanish	12	6	23			160.2	1	11	Overweight	Extremely/quite a bit
199	Male	High school diploma	Spanish	16	13	1	4.5799999	19.74	690	1	1	Obese	Somewhat/a little bit/not at all
200	Male		Spanish	17	15	21	5.3200002	20.48	548.40002	1	38	Obese	Extremely/quite a bit
