# Supplementary material for: Development and validation of a Weight Literacy Scale in English and Spanish
Source: PLoS One. 2018 Oct 24;13(10):e0204678. doi: 10.1371/journal.pone.0204678 (PMC6200187; doi:10.1371/journal.pone.0204678)
Supplement: S2 Dataset — (CSV) [file pone.0204678.s003.csv]

id	timept	language	wl_score	basewl_score	fupwl_score	wl1	wl2	wl3	wl4	wl5	wl6	wl7	wl8	wl9	wl10	wl11	wl12	wl13	wl14	wl15	wl16	wl17	wl18	wl19	wl20	wl21	wl22	wl23	wl24	wl25	wl26	wl27	wl28	wl29	wl30	wl31	wl32	wl33	wl34	wl35	wl36	wl37	wl38	wl39	wl40	wl41	wl42	wl43	wl44a
2	Baseline	English	24	24	27	FALSE	TRUE	TRUE	TRUE	TRUE	TRUE	FALSE	FALSE	FALSE	TRUE	TRUE	TRUE	TRUE	Dont know	FALSE	TRUE	Dont know	Dont know	Dont know	Dont know	TRUE	Dont know	FALSE	TRUE	Dont know	TRUE	TRUE	TRUE	TRUE	TRUE	Dont know	Dont know	TRUE	FALSE	Dont know	TRUE	TRUE	TRUE	TRUE	Dont know	Dont know	Dont know	Dont know	TRUE
2	Follow up	English	27	24	27	FALSE	TRUE	TRUE	TRUE	TRUE	TRUE	FALSE	FALSE	FALSE	TRUE	TRUE	TRUE	TRUE	TRUE	FALSE	TRUE	TRUE	TRUE	TRUE	TRUE	Dont know	TRUE	TRUE	TRUE	TRUE	TRUE	TRUE	TRUE	FALSE	TRUE	Dont know	FALSE	TRUE	FALSE	Dont know	TRUE	TRUE	TRUE	TRUE	1,500 to 2,500 calories	1,500 to 2,500 calories	1,200 to 1,600 calories	2,400 to 3,200 calories	TRUE
4	Baseline	English	30	30	31	TRUE	TRUE	TRUE	TRUE	TRUE	TRUE	FALSE	FALSE	FALSE	FALSE	TRUE	TRUE	FALSE	TRUE	FALSE	TRUE	TRUE	FALSE	TRUE	Dont know	FALSE	TRUE	FALSE	TRUE	TRUE	TRUE	Dont know	Dont know	FALSE	TRUE	FALSE	FALSE	TRUE	FALSE	FALSE	TRUE	TRUE	TRUE	TRUE	1,500 to 2,500 calories	1,500 to 2,500 calories	1,800 to 2,200 calories	2,400 to 3,200 calories	TRUE
4	Follow up	English	31	30	31	TRUE	TRUE	TRUE	TRUE	TRUE	TRUE	FALSE	FALSE	FALSE	FALSE	TRUE	TRUE	TRUE	TRUE	FALSE	TRUE	TRUE	FALSE	TRUE	Dont know	FALSE	TRUE	FALSE	TRUE	TRUE	TRUE	Dont know	TRUE	TRUE	TRUE	FALSE	FALSE	TRUE	FALSE	FALSE	TRUE	TRUE	TRUE	TRUE	1,500 to 2,500 calories	1,500 to 2,500 calories	Dont know	Dont know	TRUE
11	Baseline	English	22	22	24	TRUE	Dont know	TRUE	TRUE	TRUE	TRUE	Dont know	FALSE	FALSE	FALSE	TRUE	FALSE	TRUE	TRUE	FALSE	TRUE	TRUE	FALSE	TRUE	Dont know	FALSE	Dont know	Dont know	Dont know	TRUE	FALSE	FALSE	TRUE	TRUE	TRUE	TRUE	TRUE	TRUE	FALSE	FALSE	FALSE	TRUE	TRUE	TRUE	3,000 to 4,000 calories	1,500 to 2,500 calories	Less than 1,000 calories	Less than 1,000 calories	TRUE
11	Follow up	English	24	22	24	TRUE	TRUE	TRUE	TRUE	TRUE	FALSE	Dont know	FALSE	FALSE	FALSE	TRUE	Dont know	TRUE	TRUE	FALSE	TRUE	FALSE	Dont know	TRUE	TRUE	FALSE	TRUE	TRUE	TRUE	FALSE	TRUE	Dont know	TRUE	TRUE	TRUE	TRUE	FALSE	TRUE	FALSE	FALSE	TRUE	TRUE	TRUE	TRUE	3,000 to 4,000 calories	1,500 to 2,500 calories	1,800 to 2,200 calories	1,600 to 2,200 calories	TRUE
12	Baseline	English	10	10	18	Dont know	Dont know	Dont know	TRUE	Dont know	Dont know	Dont know	FALSE	Dont know	Dont know	Dont know	Dont know	Dont know	Dont know	Dont know	Dont know	Dont know	FALSE	Dont know	Dont know	Dont know	Dont know	Dont know	Dont know	Dont know	Dont know	FALSE	Dont know	Dont know	Dont know	Dont know	FALSE	TRUE	FALSE	Dont know	Dont know	Dont know	Dont know	Dont know	Dont know	Dont know	Dont know	Dont know	TRUE
12	Follow up	English	18	10	18	TRUE	Dont know	TRUE	TRUE	Dont know	TRUE	FALSE	FALSE	FALSE	FALSE	TRUE	Dont know	TRUE	Dont know	FALSE	TRUE	Dont know	Dont know	Dont know	Dont know	Dont know	Dont know	Dont know	Dont know	Dont know	Dont know	FALSE	Dont know	TRUE	Dont know	Dont know	Dont know	TRUE	FALSE	Dont know	Dont know	TRUE	Dont know	TRUE	Dont know	Dont know	Dont know	Dont know	TRUE
14	Baseline	English	29	29	16	FALSE	TRUE	TRUE	TRUE	TRUE	TRUE	FALSE	FALSE	FALSE	FALSE	TRUE	FALSE	Dont know	TRUE	FALSE	TRUE		FALSE	Dont know	TRUE	TRUE	TRUE	FALSE	TRUE	TRUE	TRUE	Dont know	TRUE	TRUE	TRUE	FALSE	FALSE	TRUE	FALSE	FALSE	TRUE	TRUE	TRUE	TRUE	1,500 to 2,500 calories	1,500 to 2,500 calories	Less than 1,000 calories	1,200 to 1,400 calories	TRUE
14	Follow up	English	16	29	16	FALSE	TRUE	FALSE	TRUE	TRUE	FALSE	FALSE	TRUE	FALSE	FALSE	TRUE	FALSE	FALSE	FALSE	TRUE	FALSE	TRUE	FALSE	TRUE	FALSE	TRUE	TRUE	TRUE	FALSE	TRUE	FALSE	TRUE	FALSE	TRUE	FALSE	FALSE	TRUE	FALSE	TRUE	FALSE		FALSE	TRUE	FALSE	1,500 to 2,500 calories	1,500 to 2,500 calories	Less than 1,000 calories	1,600 to 2,200 calories	TRUE
15	Baseline	English	25	25	26	TRUE	TRUE	TRUE	TRUE	TRUE	TRUE	FALSE	FALSE	FALSE	FALSE	TRUE	FALSE	TRUE	TRUE	FALSE	TRUE	TRUE	Dont know	TRUE	TRUE	TRUE	TRUE	Dont know	Dont know	TRUE	Dont know	TRUE	Dont know	TRUE	FALSE	FALSE	FALSE	FALSE	TRUE	FALSE	TRUE	TRUE	TRUE	TRUE	1,500 to 2,500 calories	1,500 to 2,500 calories	1,200 to 1,600 calories	1,600 to 2,200 calories	TRUE
15	Follow up	English	26	25	26	TRUE	TRUE	TRUE	TRUE	TRUE	TRUE	TRUE	FALSE	FALSE	FALSE	TRUE	TRUE	TRUE	TRUE	FALSE	TRUE	FALSE	TRUE	TRUE	TRUE	TRUE	FALSE	TRUE	TRUE	FALSE	TRUE	TRUE	TRUE	FALSE	TRUE	FALSE	FALSE	TRUE	TRUE	FALSE	TRUE	TRUE	TRUE	TRUE	1,500 to 2,500 calories	1,500 to 2,500 calories	Less than 1,000 calories	1,200 to 1,400 calories	TRUE
16	Baseline	English	28	28	29	TRUE	TRUE	TRUE	TRUE	TRUE	TRUE	FALSE	FALSE	FALSE	FALSE	TRUE	TRUE	TRUE	FALSE	Dont know	TRUE	TRUE	TRUE	Dont know	Dont know	FALSE	FALSE	FALSE	Dont know	FALSE	Dont know	Dont know	FALSE	Dont know	FALSE	FALSE	FALSE	TRUE	FALSE	FALSE	TRUE	TRUE	TRUE	TRUE	1,500 to 2,500 calories	1,500 to 2,500 calories	1,800 to 2,200 calories	2,400 to 3,200 calories	FALSE
16	Follow up	English	29	28	29	TRUE	TRUE	TRUE	TRUE	TRUE	TRUE	FALSE	FALSE	FALSE	FALSE	TRUE	FALSE	TRUE	Dont know	Dont know	TRUE	Dont know	Dont know	Dont know	Dont know	FALSE	Dont know	FALSE	TRUE	FALSE	Dont know	Dont know	Dont know	TRUE	TRUE	FALSE	FALSE	TRUE	FALSE	FALSE	TRUE	TRUE	TRUE	TRUE	1,500 to 2,500 calories	1,500 to 2,500 calories	1,800 to 2,200 calories	2,400 to 3,200 calories	FALSE
20	Baseline	English	17	17	26	TRUE	TRUE	TRUE	TRUE	TRUE	TRUE	FALSE	FALSE	Dont know	TRUE	TRUE	Dont know	Dont know	TRUE	FALSE	TRUE	TRUE	TRUE	TRUE	Dont know	TRUE	TRUE	FALSE	Dont know	FALSE	FALSE	FALSE	TRUE	FALSE	Dont know	FALSE	Dont know	FALSE	TRUE	TRUE	FALSE	TRUE	TRUE	FALSE	1,500 to 2,500 calories	Less than 1,000 calories	1,200 to 1,600 calories	1,200 to 1,400 calories	TRUE
20	Follow up	English	26	17	26	FALSE	TRUE	TRUE	TRUE	TRUE	FALSE	FALSE	FALSE	FALSE	TRUE	TRUE	TRUE	TRUE	TRUE	FALSE	TRUE	TRUE	FALSE	TRUE	TRUE	TRUE	TRUE	Dont know	TRUE	FALSE	TRUE	TRUE	TRUE	FALSE	TRUE	FALSE	TRUE	TRUE	TRUE	FALSE	TRUE	TRUE	TRUE	TRUE	1,500 to 2,500 calories	1,500 to 2,500 calories	1,200 to 1,600 calories	1,600 to 2,200 calories	TRUE
21	Baseline	English	24	24	17	FALSE	TRUE	TRUE	TRUE	TRUE	TRUE	FALSE	FALSE	FALSE	FALSE	TRUE	TRUE	TRUE	Dont know	Dont know	TRUE	Dont know	Dont know	Dont know	Dont know	TRUE	TRUE	TRUE	Dont know	TRUE	Dont know	Dont know	Dont know	Dont know	Dont know	FALSE	TRUE	TRUE	FALSE	FALSE	TRUE	TRUE	TRUE	TRUE	1,500 to 2,500 calories	Less than 1,000 calories	Dont know	Dont know	TRUE
21	Follow up	English	17	24	17	FALSE	TRUE	TRUE	TRUE	TRUE	Dont know	Dont know	Dont know	Dont know	Dont know		TRUE	TRUE	TRUE	Dont know	TRUE	Dont know	Dont know	TRUE	Dont know	Dont know	TRUE	TRUE	TRUE	TRUE	FALSE	Dont know	Dont know	TRUE	TRUE	Dont know	Dont know	TRUE	FALSE	Dont know	TRUE	TRUE	TRUE	TRUE	1,500 to 2,500 calories	Less than 1,000 calories	Dont know	Dont know	TRUE
22	Baseline	English	18	18	21	TRUE	FALSE	FALSE	TRUE	TRUE	TRUE	FALSE	FALSE	FALSE	TRUE	TRUE	Dont know	Dont know	FALSE	FALSE	TRUE	Dont know	FALSE	Dont know	Dont know	Dont know	Dont know	Dont know	TRUE	TRUE	TRUE	TRUE	TRUE	TRUE	TRUE	Dont know	Dont know	TRUE	Dont know	Dont know	TRUE	TRUE	FALSE	TRUE	1,500 to 2,500 calories	Less than 1,000 calories	Dont know	1,600 to 2,200 calories	TRUE
22	Follow up	English	21	18	21	TRUE	FALSE	TRUE	Dont know	TRUE	TRUE	FALSE	FALSE	FALSE	FALSE	TRUE	FALSE	TRUE	FALSE	FALSE	TRUE	FALSE	FALSE	Dont know	Dont know	Dont know	Dont know	Dont know	Dont know	Dont know	TRUE	TRUE	TRUE	TRUE	TRUE	Dont know	FALSE	TRUE	FALSE	FALSE	TRUE	TRUE	FALSE	TRUE	1,500 to 2,500 calories	Dont know	Less than 1,000 calories	Less than 1,000 calories	TRUE
23	Baseline	English	17	17	20	TRUE	TRUE	TRUE	FALSE	TRUE	TRUE	TRUE	Dont know	Dont know	FALSE	TRUE	Dont know	Dont know	TRUE	Dont know	TRUE	Dont know	Dont know	Dont know	TRUE	FALSE	Dont know	Dont know	TRUE	TRUE	Dont know	Dont know	FALSE	FALSE	TRUE	TRUE	Dont know	TRUE	Dont know	TRUE	TRUE	TRUE	TRUE	TRUE	3,000 to 4,000 calories	1,500 to 2,500 calories	Less than 1,000 calories	Dont know	FALSE
23	Follow up	English	20	17	20	TRUE	Dont know	TRUE	FALSE	TRUE	TRUE	TRUE	TRUE	Dont know	FALSE	TRUE	FALSE	TRUE	FALSE	Dont know	TRUE	TRUE	Dont know	Dont know	Dont know	FALSE	Dont know	FALSE	Dont know	FALSE	Dont know	FALSE	FALSE	TRUE	TRUE	Dont know	Dont know	TRUE	TRUE	TRUE	TRUE	TRUE	TRUE	TRUE	3,000 to 4,000 calories	1,500 to 2,500 calories	1,800 to 2,200 calories	2,400 to 3,200 calories	TRUE
24	Baseline	English	22	22	24	FALSE	TRUE	TRUE	TRUE	TRUE	TRUE	Dont know	FALSE	FALSE	TRUE	TRUE	TRUE	FALSE	TRUE	FALSE	TRUE	TRUE	Dont know	TRUE	FALSE	TRUE	TRUE	FALSE	TRUE	TRUE	TRUE	TRUE	FALSE	TRUE	TRUE	FALSE	TRUE	TRUE	TRUE	FALSE	TRUE	TRUE	TRUE	TRUE	3,000 to 4,000 calories	1,500 to 2,500 calories	Less than 1,000 calories	1,200 to 1,400 calories	FALSE
24	Follow up	English	24	22	24	TRUE	TRUE	TRUE	TRUE	TRUE	TRUE	FALSE	Dont know	FALSE	FALSE	TRUE	TRUE	FALSE	TRUE	FALSE	TRUE	Dont know	TRUE	TRUE	TRUE	TRUE	Dont know	FALSE	Dont know	TRUE	TRUE	TRUE	FALSE	TRUE	TRUE	FALSE	TRUE	FALSE	FALSE	FALSE	TRUE	TRUE	TRUE	TRUE	1,500 to 2,500 calories	3,000 to 4,000 calories	Less than 1,000 calories	1,200 to 1,400 calories	TRUE
26	Baseline	English	18	18	21	TRUE	TRUE	TRUE	TRUE	TRUE	Dont know	Dont know	FALSE	FALSE		TRUE	TRUE	FALSE	TRUE	TRUE	TRUE	Dont know	Dont know	Dont know	Dont know	Dont know	Dont know	FALSE	Dont know	TRUE	Dont know	Dont know	TRUE	Dont know	TRUE	FALSE	TRUE	Dont know	TRUE	Dont know	TRUE	TRUE	TRUE	TRUE	Less than 1,000 calories	Less than 1,000 calories	Less than 1,000 calories	Less than 1,000 calories	FALSE
26	Follow up	English	21	18	21	FALSE	TRUE	TRUE	TRUE	TRUE	TRUE	FALSE	FALSE	Dont know	FALSE	TRUE	Dont know	TRUE	TRUE	Dont know	FALSE	Dont know	FALSE	Dont know	Dont know	TRUE	Dont know	FALSE	Dont know	FALSE	Dont know	Dont know	TRUE	Dont know	TRUE	FALSE	TRUE	FALSE	TRUE	FALSE	Dont know	TRUE	TRUE	TRUE	Less than 1,000 calories	Less than 1,000 calories	Dont know	Less than 1,000 calories	FALSE
27	Baseline	English	4	4	7	TRUE	Dont know	TRUE	Dont know	TRUE	Dont know	Dont know	Dont know	Dont know	TRUE	TRUE	Dont know	Dont know	Dont know	Dont know	Dont know	Dont know	Dont know	Dont know	Dont know	Dont know	Dont know	Dont know	Dont know	Dont know	Dont know	Dont know	Dont know	Dont know	Dont know	Dont know	Dont know	Dont know	Dont know	Dont know	Dont know	TRUE	Dont know	Dont know	Dont know	Dont know	Dont know	Dont know	Dont know
27	Follow up	English	7	4	7	Dont know	Dont know	TRUE	TRUE	TRUE	Dont know	Dont know	Dont know	Dont know	Dont know	TRUE	Dont know	Dont know	TRUE	Dont know	Dont know	Dont know	Dont know	Dont know	Dont know	Dont know	Dont know	Dont know	Dont know	Dont know	Dont know	Dont know	Dont know	Dont know	Dont know	Dont know	Dont know	Dont know	TRUE	Dont know	Dont know	Dont know	TRUE	TRUE	Dont know	Dont know	Dont know	Dont know	Dont know
30	Baseline	English	17	17	21	FALSE	FALSE	TRUE	TRUE	TRUE	TRUE	TRUE	FALSE	FALSE	TRUE	TRUE	FALSE	TRUE	TRUE	TRUE	TRUE	TRUE	FALSE	TRUE	TRUE	TRUE	FALSE	TRUE	TRUE	TRUE	FALSE	FALSE	TRUE	FALSE	FALSE	TRUE	TRUE	TRUE	TRUE	FALSE	TRUE	TRUE	FALSE	TRUE	1,500 to 2,500 calories	Less than 1,000 calories	Less than 1,000 calories	1,200 to 1,400 calories
30	Follow up	English	21	17	21	FALSE	TRUE	TRUE	TRUE	TRUE	TRUE	FALSE	FALSE	FALSE	TRUE	TRUE	TRUE	TRUE	TRUE	TRUE	FALSE	TRUE	TRUE	TRUE	TRUE	TRUE	FALSE	FALSE	TRUE	TRUE	FALSE	TRUE	TRUE	TRUE		TRUE	TRUE	TRUE	TRUE	FALSE	TRUE	TRUE	TRUE	TRUE	3,000 to 4,000 calories	1,500 to 2,500 calories	1,200 to 1,600 calories	1,200 to 1,400 calories	TRUE
32	Baseline	English	16	16	22	TRUE	TRUE	TRUE	TRUE	TRUE	TRUE	FALSE	Dont know	Dont know	TRUE	TRUE		TRUE	TRUE	FALSE	TRUE	Dont know	TRUE	Dont know	Dont know	TRUE	Dont know	Dont know	Dont know	Dont know	Dont know	Dont know	Dont know	TRUE	Dont know	Dont know	Dont know	TRUE	TRUE	Dont know	TRUE	TRUE	TRUE	TRUE	3,000 to 4,000 calories	3,000 to 4,000 calories	1,800 to 2,200 calories	2,400 to 3,200 calories	TRUE
32	Follow up	English	22	16	22	TRUE	TRUE	TRUE	TRUE	TRUE	TRUE	FALSE	FALSE	FALSE	FALSE	TRUE	TRUE	TRUE	TRUE	FALSE	TRUE	Dont know	TRUE	TRUE	Dont know	TRUE	Dont know	TRUE	Dont know	TRUE	Dont know	FALSE	Dont know	TRUE	Dont know	Dont know	FALSE	TRUE	TRUE	FALSE	TRUE	TRUE	TRUE	TRUE	1,500 to 2,500 calories	1,500 to 2,500 calories	1,200 to 1,600 calories	1,600 to 2,200 calories	TRUE
33	Baseline	English	28	28	27	TRUE	TRUE	TRUE	TRUE	TRUE	TRUE	FALSE	FALSE	FALSE	FALSE	TRUE	TRUE	TRUE	FALSE	FALSE	TRUE	TRUE	TRUE	TRUE	Dont know	Dont know	Dont know	FALSE	TRUE	Dont know	Dont know	TRUE	Dont know	TRUE	TRUE	TRUE	TRUE	TRUE	TRUE	FALSE	TRUE	TRUE	TRUE	TRUE	1,500 to 2,500 calories	1,500 to 2,500 calories	1,200 to 1,600 calories	1,600 to 2,200 calories	TRUE
33	Follow up	English	27	28	27	TRUE	TRUE	TRUE	TRUE	TRUE	TRUE	FALSE	FALSE	FALSE	FALSE	TRUE	TRUE	TRUE	TRUE	FALSE	TRUE	TRUE	FALSE	TRUE	TRUE	TRUE	TRUE	FALSE	TRUE	FALSE	TRUE	TRUE	Dont know	TRUE	TRUE	TRUE	TRUE	TRUE	TRUE	FALSE	TRUE	TRUE	TRUE	TRUE	1,500 to 2,500 calories	1,500 to 2,500 calories	1,800 to 2,200 calories	1,600 to 2,200 calories	FALSE
34	Baseline	English	19	19	22	FALSE	FALSE	TRUE	TRUE	FALSE	TRUE	FALSE	Dont know	Dont know	FALSE	TRUE	Dont know	TRUE	FALSE	FALSE	TRUE	Dont know	Dont know	FALSE	Dont know	Dont know	Dont know	TRUE	Dont know	Dont know	Dont know	Dont know	TRUE	TRUE	TRUE	FALSE	Dont know	TRUE	FALSE	FALSE	TRUE	TRUE	TRUE	TRUE	Dont know	3,000 to 4,000 calories	Less than 1,000 calories	Less than 1,000 calories	FALSE
34	Follow up	English	22	19	22	FALSE	TRUE	FALSE	TRUE	TRUE	TRUE	FALSE	FALSE	FALSE	TRUE	TRUE	TRUE	TRUE	Dont know	TRUE	TRUE	TRUE	Dont know	Dont know	Dont know	TRUE	TRUE	TRUE	TRUE	Dont know	TRUE	Dont know	TRUE	TRUE	TRUE	TRUE	FALSE	TRUE	FALSE	FALSE	TRUE	TRUE	FALSE	TRUE	1,500 to 2,500 calories	1,500 to 2,500 calories	1,200 to 1,600 calories	1,200 to 1,400 calories	TRUE
35	Baseline	English	21	21	23	FALSE	TRUE	TRUE	TRUE	TRUE	TRUE	FALSE	FALSE	FALSE	TRUE	TRUE	FALSE	FALSE	TRUE	FALSE	TRUE	Dont know	TRUE	TRUE	TRUE	TRUE	TRUE	TRUE	FALSE	FALSE	TRUE	TRUE	TRUE	TRUE	TRUE	FALSE	FALSE	TRUE	FALSE	FALSE	TRUE	TRUE	FALSE	TRUE	1,500 to 2,500 calories	1,500 to 2,500 calories	Less than 1,000 calories	1,200 to 1,400 calories	FALSE
35	Follow up	English	23	21	23	FALSE	TRUE	TRUE	TRUE	TRUE	TRUE	FALSE	FALSE	FALSE	TRUE	TRUE	TRUE	FALSE	FALSE	FALSE	TRUE	FALSE	TRUE	TRUE	TRUE	TRUE	TRUE	TRUE	TRUE	TRUE	TRUE	TRUE	TRUE	TRUE	TRUE	FALSE	FALSE	TRUE	FALSE	FALSE	TRUE	TRUE	TRUE	TRUE	1,500 to 2,500 calories	1,500 to 2,500 calories	1,200 to 1,600 calories	1,200 to 1,400 calories	TRUE
37	Baseline	English	27	27	26	TRUE	TRUE	TRUE	TRUE	TRUE	TRUE	FALSE	FALSE	FALSE	FALSE	TRUE	Dont know	TRUE	TRUE	Dont know	TRUE	TRUE	TRUE	TRUE	Dont know	TRUE	FALSE	Dont know	Dont know	TRUE	FALSE	TRUE	TRUE	TRUE	TRUE	Dont know	Dont know	TRUE	FALSE	FALSE	TRUE	TRUE	TRUE	TRUE	1,500 to 2,500 calories	1,500 to 2,500 calories	2,400 to 2,800 calories	2,400 to 3,200 calories	TRUE
37	Follow up	English	26	27	26	TRUE	TRUE	TRUE	TRUE	TRUE	TRUE	FALSE	FALSE	FALSE	FALSE	TRUE	TRUE	TRUE	TRUE	FALSE	TRUE	TRUE	TRUE	TRUE	TRUE	TRUE	FALSE	TRUE	TRUE	TRUE	TRUE	TRUE	TRUE	TRUE	FALSE	FALSE	FALSE	TRUE	Dont know	FALSE	TRUE	TRUE	TRUE	TRUE	Dont know	Dont know	Dont know	Dont know	TRUE
44	Baseline	English	30	30	30	TRUE	TRUE	TRUE	TRUE	Dont know	TRUE	FALSE	FALSE	FALSE	FALSE	TRUE	TRUE	TRUE	Dont know	FALSE	TRUE	TRUE	FALSE	TRUE	TRUE	FALSE	FALSE	FALSE	TRUE	TRUE	Dont know	FALSE	TRUE	TRUE	TRUE	FALSE	FALSE	TRUE	FALSE	FALSE	TRUE	TRUE	TRUE	TRUE	1,500 to 2,500 calories	1,500 to 2,500 calories	1,200 to 1,600 calories	1,600 to 2,200 calories	TRUE
44	Follow up	English	30	30	30	TRUE	TRUE	TRUE	TRUE	Dont know	TRUE	FALSE	FALSE	FALSE	FALSE	TRUE	TRUE	TRUE	Dont know	FALSE	TRUE	TRUE	FALSE	TRUE	TRUE	FALSE	FALSE	FALSE	TRUE	TRUE	FALSE	FALSE	Dont know	TRUE	TRUE	FALSE	FALSE	TRUE	FALSE	FALSE	TRUE	TRUE	TRUE	TRUE	1,500 to 2,500 calories	1,500 to 2,500 calories	1,200 to 1,600 calories	1,600 to 2,200 calories	TRUE
52	Baseline	English	23	23	21	TRUE	TRUE	TRUE	TRUE	TRUE	TRUE	FALSE	TRUE	TRUE	TRUE	TRUE	FALSE	TRUE	TRUE	FALSE	TRUE	TRUE	FALSE	TRUE	TRUE	TRUE	TRUE	FALSE	TRUE	TRUE	TRUE	TRUE	TRUE	TRUE	TRUE	Dont know	TRUE	Dont know	TRUE	TRUE	TRUE	TRUE	TRUE	TRUE	1,500 to 2,500 calories	1,500 to 2,500 calories	1,800 to 2,200 calories	1,600 to 2,200 calories	TRUE
52	Follow up	English	21	23	21	TRUE	TRUE	TRUE	TRUE	TRUE	TRUE	FALSE	TRUE	TRUE	FALSE	TRUE	TRUE	FALSE	FALSE	FALSE	TRUE	FALSE	FALSE	TRUE	TRUE	FALSE	TRUE	FALSE	TRUE	TRUE	TRUE	TRUE	FALSE	TRUE	TRUE	FALSE	TRUE	FALSE	TRUE	FALSE	TRUE	TRUE	TRUE	TRUE	1,500 to 2,500 calories	1,500 to 2,500 calories	1,200 to 1,600 calories	1,600 to 2,200 calories	FALSE
59	Baseline	English	23	23	23	TRUE	TRUE	TRUE	TRUE	TRUE	TRUE	FALSE	FALSE	FALSE	TRUE	TRUE	TRUE	FALSE	TRUE	TRUE	TRUE	TRUE	Dont know	Dont know	TRUE	Dont know	TRUE	Dont know	Dont know	FALSE	TRUE	Dont know	Dont know	FALSE	TRUE	FALSE	FALSE	TRUE	TRUE	FALSE	TRUE	TRUE	FALSE	TRUE	1,500 to 2,500 calories	1,500 to 2,500 calories	Less than 1,000 calories	1,200 to 1,400 calories	TRUE
59	Follow up	English	23	23	23	TRUE	TRUE	TRUE	TRUE	TRUE	TRUE	FALSE	FALSE	FALSE	FALSE	TRUE	TRUE	FALSE	TRUE	TRUE	TRUE	TRUE	TRUE	FALSE	TRUE	FALSE	TRUE	TRUE	TRUE	FALSE	TRUE	TRUE	FALSE	TRUE	TRUE	FALSE	FALSE	FALSE	TRUE	FALSE	FALSE	TRUE	TRUE	TRUE	1,500 to 2,500 calories	1,500 to 2,500 calories	1,200 to 1,600 calories	1,200 to 1,400 calories	TRUE
60	Baseline	English	18	18	16	FALSE	TRUE	TRUE	Dont know	TRUE	TRUE	FALSE	FALSE	FALSE	TRUE	TRUE	Dont know	Dont know	TRUE	FALSE	TRUE	Dont know	TRUE	TRUE	Dont know	Dont know	Dont know	Dont know	Dont know	FALSE	Dont know	FALSE	Dont know	TRUE	TRUE	TRUE	Dont know	Dont know	TRUE	FALSE	TRUE	TRUE	TRUE	TRUE	Dont know	Less than 1,000 calories	Dont know	1,600 to 2,200 calories	TRUE
60	Follow up	English	16	18	16	FALSE	TRUE	TRUE	FALSE	Dont know	TRUE	Dont know	FALSE	Dont know	FALSE	TRUE	Dont know	Dont know	TRUE	Dont know	TRUE	Dont know	TRUE	TRUE	Dont know	TRUE	Dont know	TRUE	Dont know	Dont know	TRUE	Dont know	Dont know	TRUE	TRUE	Dont know	Dont know	Dont know	TRUE	Dont know	TRUE	FALSE	TRUE	TRUE	Dont know	1,500 to 2,500 calories	1,200 to 1,600 calories	1,200 to 1,400 calories	TRUE
61	Baseline	English	25	25	27	TRUE	TRUE	TRUE	TRUE	FALSE	TRUE	FALSE	FALSE	FALSE	FALSE	TRUE	Dont know	TRUE	TRUE	FALSE	TRUE	TRUE	TRUE	FALSE	Dont know	TRUE	Dont know	FALSE	Dont know	TRUE	Dont know	TRUE	Dont know	TRUE	Dont know	FALSE	Dont know	Dont know	FALSE	FALSE	FALSE	TRUE	TRUE	TRUE	1,500 to 2,500 calories	1,500 to 2,500 calories	2,400 to 2,800 calories	1,600 to 2,200 calories	TRUE
61	Follow up	English	27	25	27	TRUE	TRUE	TRUE	TRUE	TRUE	TRUE	FALSE	FALSE	FALSE	FALSE	TRUE	FALSE	TRUE	TRUE	FALSE	TRUE	TRUE	TRUE	FALSE	Dont know	TRUE	Dont know	FALSE	Dont know	FALSE	TRUE	TRUE	FALSE	TRUE	FALSE	FALSE	FALSE	TRUE	FALSE	FALSE	TRUE	TRUE	TRUE	TRUE	1,500 to 2,500 calories	1,500 to 2,500 calories	1,800 to 2,200 calories	1,600 to 2,200 calories	TRUE
62	Baseline	English	24	24	27	TRUE	TRUE	TRUE	TRUE	TRUE	TRUE	FALSE	FALSE	FALSE	FALSE	TRUE	TRUE	FALSE	TRUE	FALSE	TRUE	TRUE	FALSE	TRUE	FALSE	TRUE	TRUE	FALSE	Dont know	Dont know	Dont know	Dont know	Dont know	Dont know	TRUE	TRUE	FALSE	FALSE	TRUE	TRUE	TRUE	TRUE	TRUE	TRUE	3,000 to 4,000 calories	1,500 to 2,500 calories	Dont know	Dont know	FALSE
62	Follow up	English	27	24	27	TRUE	TRUE	TRUE	TRUE	TRUE	TRUE	FALSE	FALSE	FALSE	FALSE	TRUE	TRUE	FALSE	TRUE	TRUE	TRUE	TRUE	FALSE	TRUE	FALSE	TRUE	TRUE	FALSE	FALSE	FALSE	TRUE	FALSE	TRUE	FALSE	TRUE	FALSE	FALSE	TRUE	FALSE	FALSE	TRUE	TRUE	TRUE	TRUE	3,000 to 4,000 calories	1,500 to 2,500 calories	1,200 to 1,600 calories	2,400 to 3,200 calories	FALSE
64	Baseline	English	28	28	28	FALSE	TRUE	TRUE	TRUE	TRUE	TRUE	Dont know	FALSE	FALSE	FALSE	TRUE	TRUE	TRUE	TRUE	FALSE	TRUE	TRUE	Dont know	Dont know	Dont know	Dont know	Dont know	FALSE	Dont know	Dont know	Dont know	Dont know	Dont know	TRUE	TRUE	Dont know	FALSE	TRUE	FALSE	FALSE	TRUE	TRUE	TRUE	TRUE	1,500 to 2,500 calories	1,500 to 2,500 calories	Dont know	Dont know	TRUE
64	Follow up	English	28	28	28	TRUE	TRUE	TRUE	TRUE	TRUE	TRUE	Dont know	FALSE	FALSE	FALSE	TRUE	TRUE	TRUE	TRUE	FALSE	TRUE	TRUE	Dont know	Dont know	Dont know	Dont know	Dont know	FALSE	Dont know	Dont know	Dont know	Dont know	Dont know	TRUE	TRUE	Dont know	FALSE	TRUE	FALSE	FALSE	TRUE	TRUE	TRUE	TRUE	1,500 to 2,500 calories	1,500 to 2,500 calories	1,200 to 1,600 calories	1,600 to 2,200 calories	TRUE
65	Baseline	English	26	26	27	TRUE	FALSE	TRUE	TRUE	TRUE	TRUE	FALSE	FALSE	FALSE	TRUE	TRUE	Dont know	TRUE	TRUE	FALSE	TRUE	TRUE	TRUE	TRUE	Dont know	Dont know	Dont know	Dont know	Dont know	TRUE	Dont know	Dont know	Dont know	TRUE	TRUE	Dont know	FALSE	TRUE	FALSE	FALSE	TRUE	TRUE	TRUE	TRUE	1,500 to 2,500 calories	1,500 to 2,500 calories	Dont know	Dont know	TRUE
65	Follow up	English	27	26	27	TRUE	TRUE	TRUE	TRUE	TRUE	TRUE	FALSE	FALSE	FALSE	TRUE	TRUE	Dont know	TRUE	TRUE	FALSE	TRUE	TRUE	Dont know	TRUE	Dont know	Dont know	Dont know	FALSE	Dont know	TRUE	Dont know	Dont know	Dont know	TRUE	TRUE	Dont know	FALSE	TRUE	FALSE	FALSE	TRUE	TRUE	TRUE	TRUE	1,500 to 2,500 calories	1,500 to 2,500 calories	1,200 to 1,600 calories	1,200 to 1,400 calories	FALSE
66	Baseline	English	22	22	23	FALSE	TRUE	TRUE	TRUE	TRUE	TRUE	FALSE	FALSE	Dont know	TRUE	TRUE	FALSE	TRUE	FALSE	TRUE	TRUE	TRUE	Dont know	TRUE	Dont know	Dont know	FALSE	Dont know	Dont know	TRUE	TRUE	Dont know	TRUE	TRUE	TRUE	Dont know	Dont know	TRUE	TRUE	TRUE	TRUE	TRUE	TRUE	TRUE	1,500 to 2,500 calories	1,500 to 2,500 calories	2,400 to 2,800 calories	1,600 to 2,200 calories	FALSE
66	Follow up	English	23	22	23	TRUE	TRUE	TRUE	Dont know	TRUE	Dont know	FALSE	FALSE	Dont know	TRUE	TRUE	Dont know	TRUE	TRUE	Dont know	TRUE	TRUE	FALSE	TRUE	Dont know	FALSE	FALSE	TRUE	TRUE	Dont know	TRUE	Dont know	TRUE	TRUE	TRUE	TRUE	Dont know	TRUE	FALSE	FALSE	TRUE	TRUE	TRUE	TRUE	1,500 to 2,500 calories	1,500 to 2,500 calories	2,400 to 2,800 calories	1,600 to 2,200 calories	FALSE
67	Baseline	English	25	25	26	FALSE	TRUE	TRUE	TRUE	Dont know	FALSE	FALSE	FALSE	FALSE	TRUE	TRUE	Dont know	Dont know	Dont know	FALSE	TRUE	TRUE	FALSE	TRUE	FALSE	TRUE	TRUE	FALSE	TRUE	TRUE	TRUE	FALSE	Dont know	TRUE	TRUE	TRUE	TRUE	TRUE	FALSE	FALSE	TRUE	TRUE	TRUE	TRUE	1,500 to 2,500 calories	1,500 to 2,500 calories	2,400 to 2,800 calories	1,600 to 2,200 calories	FALSE
67	Follow up	English	26	25	26	FALSE	TRUE	TRUE	TRUE	TRUE	TRUE	FALSE	FALSE	FALSE	TRUE	TRUE	TRUE	TRUE	TRUE	TRUE	TRUE	TRUE	TRUE	TRUE	TRUE	TRUE	TRUE	TRUE	FALSE	TRUE	FALSE	TRUE	FALSE	TRUE	TRUE	FALSE	FALSE	TRUE	FALSE	FALSE	TRUE	TRUE	TRUE	TRUE	1,500 to 2,500 calories	1,500 to 2,500 calories	2,400 to 2,800 calories	1,600 to 2,200 calories	FALSE
68	Baseline	English	19	19	10	Dont know	TRUE	TRUE	TRUE	TRUE	Dont know	FALSE	FALSE	FALSE	TRUE	TRUE	Dont know	TRUE	TRUE	FALSE	TRUE	Dont know	Dont know	Dont know	Dont know	Dont know	Dont know	Dont know	Dont know	Dont know	Dont know	Dont know	Dont know	Dont know	Dont know	FALSE	Dont know	Dont know	TRUE	Dont know	TRUE	TRUE	TRUE	TRUE	3,000 to 4,000 calories	1,500 to 2,500 calories	1,800 to 2,200 calories	1,200 to 1,400 calories	FALSE
68	Follow up	English	10	19	10	TRUE	TRUE	TRUE	TRUE	TRUE	FALSE	Dont know	Dont know	Dont know	Dont know	Dont know	Dont know	Dont know	FALSE	TRUE	FALSE	Dont know	Dont know	Dont know	Dont know	FALSE	Dont know	Dont know	Dont know	Dont know	Dont know	Dont know	Dont know	Dont know	Dont know	Dont know	Dont know	Dont know	TRUE	Dont know	Dont know	Dont know	FALSE	TRUE	1,500 to 2,500 calories	1,500 to 2,500 calories	1,200 to 1,600 calories	1,600 to 2,200 calories	FALSE
69	Baseline	English	23	23	23	FALSE	TRUE	TRUE	TRUE	TRUE	TRUE	Dont know	FALSE	Dont know	Dont know	TRUE	TRUE	Dont know	Dont know	FALSE	TRUE	TRUE	Dont know	TRUE	Dont know	Dont know	Dont know	FALSE	Dont know	Dont know	Dont know	Dont know	Dont know	TRUE	TRUE	Dont know	Dont know	TRUE	FALSE	FALSE	TRUE	TRUE	TRUE	TRUE	1,500 to 2,500 calories	1,500 to 2,500 calories	Dont know	Dont know	TRUE
69	Follow up	English	23	23	23	FALSE	TRUE	TRUE	TRUE	TRUE	TRUE	Dont know	FALSE	Dont know	FALSE	TRUE	Dont know	FALSE	Dont know	FALSE	TRUE	TRUE	Dont know	TRUE	Dont know	Dont know	TRUE	Dont know	Dont know	Dont know	Dont know	Dont know	TRUE	TRUE	TRUE	Dont know	Dont know	Dont know	FALSE	FALSE	TRUE	TRUE	TRUE	TRUE	1,500 to 2,500 calories	1,500 to 2,500 calories	Dont know	Dont know	TRUE
70	Baseline	English	19	19	21	TRUE	TRUE	TRUE	TRUE	TRUE	TRUE	FALSE	FALSE	FALSE	TRUE	TRUE	TRUE	TRUE	TRUE	FALSE	TRUE	TRUE	TRUE	TRUE	Dont know	Dont know	Dont know	TRUE	TRUE	TRUE	Dont know	Dont know	Dont know	TRUE	TRUE	Dont know	Dont know	Dont know	Dont know	Dont know	TRUE	TRUE	TRUE	TRUE	Dont know	Dont know	Dont know	Dont know	FALSE
70	Follow up	English	21	19	21	TRUE	TRUE	TRUE	TRUE	TRUE	TRUE	FALSE	FALSE	FALSE	FALSE	TRUE	TRUE	FALSE	TRUE	FALSE	TRUE	TRUE	TRUE	TRUE	Dont know	FALSE	Dont know	TRUE	Dont know	TRUE	Dont know	FALSE	FALSE	TRUE	TRUE	Dont know	Dont know	FALSE	TRUE	Dont know	TRUE	TRUE	TRUE	TRUE	1,500 to 2,500 calories	1,500 to 2,500 calories	Dont know	1,200 to 1,400 calories	TRUE
71	Baseline	English	23	23	24	TRUE	TRUE	TRUE	TRUE	TRUE	TRUE	FALSE	Dont know	Dont know	FALSE	TRUE	TRUE	TRUE	TRUE	Dont know	TRUE	TRUE	Dont know	TRUE	Dont know	FALSE	TRUE	TRUE	Dont know	Dont know	Dont know	Dont know	Dont know	FALSE	TRUE	Dont know	Dont know	Dont know	Dont know	Dont know	TRUE	TRUE	TRUE	TRUE	1,500 to 2,500 calories	1,500 to 2,500 calories	1,200 to 1,600 calories	1,600 to 2,200 calories	TRUE
71	Follow up	English	24	23	24	TRUE	TRUE	TRUE	TRUE	TRUE	TRUE	FALSE	Dont know	Dont know	FALSE	TRUE	TRUE	TRUE	TRUE	Dont know	TRUE	TRUE	Dont know	Dont know	Dont know	Dont know	Dont know	FALSE	Dont know	Dont know	Dont know	Dont know	Dont know	FALSE	TRUE	Dont know	Dont know	TRUE	Dont know	Dont know	TRUE	TRUE	TRUE	TRUE	1,500 to 2,500 calories	1,500 to 2,500 calories	1,200 to 1,600 calories	1,200 to 1,400 calories	TRUE
74	Baseline	English	15	15	23	TRUE	TRUE	FALSE	TRUE	FALSE	TRUE	Dont know	FALSE	FALSE	Dont know	TRUE	FALSE	FALSE	TRUE	FALSE	TRUE	TRUE	FALSE	TRUE	Dont know	TRUE	Dont know	Dont know	FALSE	Dont know	TRUE	Dont know	Dont know	TRUE	TRUE	Dont know	TRUE	TRUE	FALSE	FALSE	TRUE	TRUE	TRUE	TRUE	Dont know		Dont know	Dont know	TRUE
74	Follow up	English	23	15	23	TRUE	TRUE	Dont know	TRUE	TRUE	TRUE	FALSE	FALSE	FALSE	FALSE	TRUE	FALSE	TRUE	TRUE	FALSE	FALSE	TRUE	FALSE	TRUE	Dont know	FALSE	TRUE	Dont know	Dont know	FALSE	Dont know	Dont know	Dont know	TRUE	TRUE	Dont know	TRUE	TRUE	FALSE	FALSE	TRUE	TRUE	TRUE	TRUE	Dont know	Dont know	Dont know	Dont know	TRUE
101	Baseline	Spanish	21	21	22	FALSE	TRUE	TRUE	TRUE	TRUE	TRUE	FALSE	FALSE	Dont know	TRUE	TRUE	TRUE	TRUE	TRUE	FALSE	TRUE	FALSE	FALSE	TRUE	TRUE	Dont know	Dont know	FALSE	Dont know	Dont know	FALSE	TRUE	TRUE	TRUE	TRUE	FALSE	TRUE	FALSE	FALSE	FALSE	TRUE	TRUE	FALSE	TRUE	Dont know	Less than 1,000 calories	Dont know	1,200 to 1,400 calories	TRUE
101	Follow up	Spanish	22	21	22	FALSE	TRUE	TRUE	TRUE	TRUE	Dont know	FALSE	FALSE	FALSE	TRUE	TRUE	TRUE	TRUE	TRUE	FALSE	TRUE	FALSE	TRUE	TRUE	FALSE	TRUE	FALSE	FALSE	TRUE	FALSE	TRUE	TRUE	FALSE	TRUE	FALSE	FALSE	TRUE	FALSE	FALSE	FALSE	TRUE	TRUE	TRUE	TRUE	Dont know	Less than 1,000 calories	1,200 to 1,600 calories	1,200 to 1,400 calories	TRUE
102	Baseline	Spanish	21	21	16	TRUE	TRUE	TRUE	TRUE	TRUE	TRUE	FALSE	Dont know	Dont know	TRUE	TRUE	TRUE	TRUE	Dont know	FALSE	TRUE	Dont know	Dont know	TRUE	Dont know	Dont know	Dont know	FALSE	Dont know	TRUE	FALSE	TRUE	Dont know	TRUE	TRUE	Dont know	FALSE	TRUE	TRUE	FALSE	TRUE	TRUE	FALSE	TRUE	1,500 to 2,500 calories	Less than 1,000 calories	1,200 to 1,600 calories	1,600 to 2,200 calories	TRUE
102	Follow up	Spanish	16	21	16	TRUE	TRUE	TRUE	TRUE	TRUE	TRUE	FALSE	Dont know	Dont know	TRUE	Dont know	TRUE	FALSE	TRUE	FALSE	TRUE	FALSE	FALSE	TRUE	TRUE	FALSE	Dont know	FALSE	TRUE	TRUE	TRUE	TRUE	TRUE	TRUE	TRUE	FALSE	FALSE	FALSE	TRUE	FALSE	TRUE	TRUE	FALSE	TRUE	Less than 1,000 calories	Less than 1,000 calories	Less than 1,000 calories	1,200 to 1,400 calories	TRUE
104	Baseline	Spanish	0	0	18
104	Follow up	Spanish	18	0	18	TRUE	TRUE	TRUE	TRUE	TRUE	TRUE	Dont know	FALSE	Dont know	TRUE	TRUE	FALSE	Dont know	FALSE	FALSE	TRUE	Dont know	Dont know	TRUE	Dont know	TRUE	Dont know	FALSE	Dont know	TRUE	FALSE	TRUE	Dont know	TRUE	TRUE	Dont know	FALSE	Dont know	TRUE	FALSE	TRUE	TRUE	TRUE	TRUE	1,500 to 2,500 calories	Less than 1,000 calories	1,200 to 1,600 calories	1,600 to 2,200 calories	FALSE
105	Baseline	Spanish	0	0	23
105	Follow up	Spanish	23	0	23	TRUE	TRUE	TRUE	TRUE	TRUE	TRUE	FALSE	FALSE	Dont know	TRUE	TRUE	TRUE	Dont know	TRUE	FALSE	TRUE	FALSE	FALSE	TRUE	TRUE	TRUE	TRUE	FALSE	TRUE	FALSE	TRUE	TRUE	TRUE	TRUE	TRUE	FALSE	FALSE	FALSE	TRUE	FALSE	TRUE	TRUE	FALSE	TRUE	1,500 to 2,500 calories	1,500 to 2,500 calories	Less than 1,000 calories	Less than 1,000 calories	FALSE
106	Baseline	Spanish	13	13	4	TRUE	TRUE	TRUE	Dont know	Dont know	TRUE	FALSE	Dont know	Dont know	FALSE	Dont know	Dont know	Dont know	Dont know	FALSE	TRUE	Dont know	Dont know	Dont know	Dont know	Dont know	Dont know	Dont know	Dont know	Dont know	Dont know	Dont know	Dont know	Dont know	Dont know	Dont know	Dont know	TRUE	Dont know	Dont know	TRUE	TRUE	Dont know	TRUE	Dont know	Dont know	Dont know	Dont know	TRUE
106	Follow up	Spanish	4	13	4																																								Dont know	Dont know	Dont know	Dont know	TRUE
107	Baseline	Spanish	10	10	9	TRUE	TRUE	TRUE	TRUE	TRUE	TRUE	Dont know	Dont know	TRUE	TRUE	TRUE	Dont know	FALSE	Dont know	Dont know	TRUE	Dont know	Dont know	TRUE	Dont know	Dont know	Dont know	Dont know	Dont know	Dont know	Dont know	Dont know	Dont know	Dont know	Dont know	Dont know	Dont know	Dont know	Dont know	Dont know	TRUE	TRUE	TRUE	TRUE	Dont know	Dont know	Dont know	Dont know	Dont know
107	Follow up	Spanish	9	10	9	TRUE	TRUE	TRUE	TRUE	TRUE	TRUE	Dont know	Dont know	Dont know	TRUE	TRUE	Dont know	Dont know	Dont know	TRUE	TRUE	Dont know	Dont know	Dont know	Dont know								Dont know	TRUE	Dont know	Dont know	Dont know	FALSE	TRUE	Dont know	TRUE	TRUE	FALSE	TRUE					Dont know
108	Baseline	Spanish	11	11	19	TRUE	FALSE	Dont know	TRUE	TRUE	TRUE	FALSE	Dont know	TRUE	TRUE	Dont know	TRUE	TRUE	FALSE	TRUE	FALSE	FALSE	TRUE	FALSE	TRUE	FALSE		TRUE	FALSE	TRUE	FALSE	FALSE	TRUE	FALSE	FALSE	TRUE	FALSE	TRUE	FALSE	FALSE	TRUE	TRUE	FALSE	TRUE	1,500 to 2,500 calories	Less than 1,000 calories	1,200 to 1,600 calories	1,600 to 2,200 calories
108	Follow up	Spanish	19	11	19	FALSE	TRUE	TRUE	TRUE	FALSE	FALSE	FALSE	FALSE	TRUE	FALSE	Dont know	TRUE	TRUE	FALSE	TRUE	FALSE	TRUE	FALSE	FALSE	TRUE	TRUE	FALSE	FALSE	TRUE	FALSE	TRUE	TRUE	FALSE	FALSE	TRUE	FALSE	TRUE	TRUE	FALSE	TRUE	TRUE	FALSE	FALSE	TRUE	1,500 to 2,500 calories	1,500 to 2,500 calories	1,200 to 1,600 calories	1,200 to 1,400 calories	TRUE
109	Baseline	Spanish	22	22	22	TRUE	TRUE	TRUE	TRUE	TRUE	TRUE	TRUE	Dont know	FALSE	FALSE	TRUE	FALSE	TRUE	TRUE	TRUE	TRUE	TRUE	TRUE	TRUE	Dont know	FALSE	Dont know	TRUE	FALSE	TRUE	TRUE	FALSE	TRUE	FALSE	TRUE	TRUE	FALSE	TRUE	FALSE	FALSE	TRUE	TRUE	TRUE	TRUE	1,500 to 2,500 calories	1,500 to 2,500 calories	Less than 1,000 calories	1,200 to 1,400 calories	FALSE
109	Follow up	Spanish	22	22	22	TRUE	TRUE	TRUE	TRUE	TRUE	TRUE	FALSE	TRUE	FALSE	FALSE	TRUE	FALSE	TRUE	FALSE	FALSE	TRUE	TRUE	TRUE	TRUE	FALSE	TRUE	FALSE	TRUE	FALSE	TRUE	TRUE	TRUE	TRUE	FALSE		TRUE	TRUE	TRUE	FALSE	TRUE	TRUE	TRUE	TRUE	TRUE	1,500 to 2,500 calories	1,500 to 2,500 calories	Less than 1,000 calories	1,200 to 1,400 calories	TRUE
110	Baseline	Spanish	19	19	20	TRUE	TRUE	TRUE	TRUE	TRUE	TRUE	FALSE	Dont know	Dont know	TRUE	TRUE	TRUE	TRUE	TRUE	FALSE	TRUE	Dont know	Dont know	Dont know	Dont know	Dont know	Dont know	Dont know	TRUE	TRUE	Dont know	Dont know	Dont know	TRUE	TRUE	Dont know	Dont know	TRUE	TRUE	Dont know	TRUE	TRUE	TRUE	TRUE	1,500 to 2,500 calories	1,500 to 2,500 calories	Dont know	Dont know	FALSE
110	Follow up	Spanish	20	19	20	TRUE	TRUE	TRUE	TRUE	TRUE	TRUE	FALSE	Dont know	Dont know	FALSE	TRUE	FALSE	Dont know	TRUE	FALSE	TRUE	Dont know	Dont know	TRUE	Dont know	Dont know	Dont know	FALSE	Dont know	TRUE	Dont know	Dont know	Dont know	TRUE	TRUE	Dont know	TRUE	FALSE	TRUE	Dont know	TRUE	TRUE	TRUE	TRUE	1,500 to 2,500 calories	1,500 to 2,500 calories	Less than 1,000 calories	Dont know	FALSE
111	Baseline	Spanish	22	22	18	TRUE	TRUE	TRUE	TRUE	TRUE	TRUE	TRUE	Dont know	FALSE	FALSE	TRUE	FALSE	TRUE	TRUE	TRUE	TRUE	TRUE	TRUE	TRUE	Dont know	FALSE	Dont know	TRUE	FALSE	TRUE	TRUE	FALSE	TRUE	FALSE	TRUE	TRUE	FALSE	TRUE	FALSE	FALSE	TRUE	TRUE	TRUE	TRUE	1,500 to 2,500 calories	1,500 to 2,500 calories	Less than 1,000 calories	1,200 to 1,400 calories	FALSE
111	Follow up	Spanish	18	22	18	TRUE	TRUE	TRUE	TRUE	TRUE	TRUE	TRUE	FALSE	Dont know	TRUE	TRUE	TRUE	TRUE	TRUE	TRUE	TRUE	Dont know	TRUE	TRUE	TRUE	TRUE	TRUE	FALSE	TRUE	TRUE	TRUE	FALSE	TRUE	TRUE	TRUE	TRUE	TRUE	TRUE	TRUE	FALSE	TRUE	TRUE	TRUE	TRUE	Dont know	Less than 1,000 calories	Less than 1,000 calories	1,200 to 1,400 calories	TRUE
112	Baseline	Spanish	23	23	22	FALSE	FALSE	TRUE	TRUE	TRUE	TRUE	FALSE	FALSE	FALSE	TRUE	TRUE	TRUE	TRUE	TRUE	FALSE	FALSE	TRUE	TRUE	TRUE	TRUE	TRUE	FALSE	FALSE	TRUE	FALSE	TRUE	TRUE	TRUE	FALSE	TRUE	FALSE	TRUE	TRUE	TRUE	FALSE	TRUE	TRUE	FALSE	TRUE	1,500 to 2,500 calories	1,500 to 2,500 calories	1,200 to 1,600 calories	1,600 to 2,200 calories	TRUE
112	Follow up	Spanish	22	23	22	TRUE	TRUE	TRUE	TRUE	TRUE	TRUE	FALSE	FALSE	FALSE	TRUE	TRUE	TRUE	TRUE	TRUE	FALSE	TRUE	TRUE	TRUE	TRUE	TRUE	TRUE	TRUE	TRUE	TRUE	FALSE	TRUE	TRUE	TRUE	FALSE	TRUE	FALSE	FALSE	TRUE	TRUE	FALSE	FALSE	TRUE	FALSE	TRUE	1,500 to 2,500 calories	Less than 1,000 calories	1,200 to 1,600 calories	1,600 to 2,200 calories	FALSE
113	Baseline	Spanish	21	21	23	FALSE	TRUE	TRUE	TRUE	TRUE	TRUE	FALSE	FALSE	FALSE	TRUE	TRUE	Dont know	TRUE	Dont know	FALSE	TRUE	Dont know	TRUE	TRUE	Dont know	TRUE	TRUE	TRUE	TRUE	FALSE	FALSE	TRUE	Dont know	FALSE	TRUE	TRUE	Dont know	TRUE	TRUE	FALSE	TRUE	TRUE	TRUE	TRUE	3,000 to 4,000 calories	1,500 to 2,500 calories	1,200 to 1,600 calories	1,600 to 2,200 calories	FALSE
113	Follow up	Spanish	23	21	23	FALSE	TRUE	TRUE	TRUE	TRUE	TRUE	FALSE	FALSE	FALSE	TRUE	TRUE	TRUE	TRUE	Dont know	FALSE	TRUE	Dont know	FALSE	TRUE	Dont know	Dont know	TRUE	FALSE	TRUE	FALSE	TRUE	TRUE	Dont know	FALSE	TRUE	TRUE	FALSE	TRUE	TRUE	FALSE	TRUE	TRUE	FALSE	TRUE	1,500 to 2,500 calories	Less than 1,000 calories	1,800 to 2,200 calories	1,600 to 2,200 calories	FALSE
114	Baseline	Spanish	21	21	22	Dont know	TRUE	TRUE	TRUE	TRUE	TRUE	FALSE	FALSE	FALSE	TRUE	TRUE	Dont know	Dont know	Dont know	FALSE	TRUE	TRUE	Dont know	Dont know	Dont know	FALSE	Dont know	FALSE	Dont know	Dont know	Dont know	Dont know	Dont know	TRUE	Dont know	Dont know	FALSE	TRUE	FALSE	Dont know	Dont know	TRUE	TRUE	TRUE	1,500 to 2,500 calories	1,500 to 2,500 calories	1,200 to 1,600 calories	1,600 to 2,200 calories	TRUE
114	Follow up	Spanish	22	21	22	Dont know	TRUE	TRUE	TRUE	TRUE	TRUE	FALSE	Dont know	FALSE	TRUE	TRUE	TRUE	Dont know	TRUE	FALSE	TRUE	TRUE	Dont know	TRUE	Dont know	Dont know	Dont know	TRUE	TRUE	TRUE	Dont know	Dont know	Dont know	TRUE	Dont know	FALSE	FALSE	TRUE	FALSE	Dont know	TRUE	TRUE	TRUE	TRUE	1,500 to 2,500 calories	1,500 to 2,500 calories	1,200 to 1,600 calories	1,600 to 2,200 calories	TRUE
130	Baseline	Spanish	26	26	28	FALSE	TRUE	TRUE	TRUE	TRUE	FALSE	FALSE	FALSE	FALSE	FALSE	TRUE	TRUE	FALSE	FALSE	FALSE	FALSE	TRUE	FALSE	TRUE	FALSE	FALSE	TRUE	FALSE	Dont know	TRUE	TRUE	Dont know	FALSE	Dont know	TRUE	FALSE	FALSE	Dont know	FALSE	FALSE	TRUE	TRUE	TRUE	TRUE	1,500 to 2,500 calories	Less than 1,000 calories	Dont know	Dont know	FALSE
130	Follow up	Spanish	28	26	28	FALSE	TRUE	TRUE	TRUE	TRUE	TRUE	FALSE	FALSE	FALSE	TRUE	TRUE	TRUE	TRUE	FALSE	FALSE	TRUE	TRUE	FALSE	TRUE	Dont know	FALSE	TRUE	FALSE	FALSE	TRUE	TRUE	FALSE	FALSE	FALSE	TRUE	FALSE	FALSE	FALSE	FALSE	FALSE	TRUE	TRUE	FALSE	TRUE	1,500 to 2,500 calories	1,500 to 2,500 calories	2,400 to 2,800 calories	2,400 to 3,200 calories	TRUE
132	Baseline	Spanish	25	25	22	TRUE	TRUE	Dont know	TRUE	TRUE	FALSE	FALSE	FALSE	FALSE	FALSE	TRUE	TRUE	Dont know	TRUE	Dont know	TRUE	TRUE	FALSE	Dont know	Dont know	FALSE	TRUE	FALSE	FALSE	TRUE	Dont know	TRUE	Dont know	TRUE	TRUE	FALSE	FALSE	Dont know	Dont know	FALSE	TRUE	TRUE	TRUE	TRUE	1,500 to 2,500 calories	1,500 to 2,500 calories	1,200 to 1,600 calories	1,200 to 1,400 calories	FALSE
132	Follow up	Spanish	22	25	22	TRUE	TRUE	TRUE	TRUE	TRUE	TRUE	Dont know	FALSE	FALSE	FALSE	TRUE	TRUE	Dont know	FALSE	Dont know	TRUE	Dont know	FALSE	Dont know	Dont know	FALSE	TRUE	FALSE	Dont know	TRUE	Dont know	TRUE	Dont know	TRUE	TRUE	Dont know	FALSE	Dont know	TRUE	FALSE	TRUE	TRUE	TRUE	TRUE	1,500 to 2,500 calories	1,500 to 2,500 calories	2,400 to 2,800 calories	1,600 to 2,200 calories	TRUE
133	Baseline	Spanish	29	29	26	FALSE	TRUE	TRUE	TRUE	TRUE	FALSE	FALSE	FALSE	FALSE	TRUE	TRUE	TRUE	TRUE	TRUE	FALSE	TRUE	TRUE	FALSE	TRUE	Dont know	Dont know	Dont know	FALSE	TRUE	TRUE	FALSE	TRUE	TRUE	TRUE	TRUE	TRUE	FALSE	FALSE	FALSE	FALSE	TRUE	TRUE	TRUE	TRUE	1,500 to 2,500 calories	1,500 to 2,500 calories	1,800 to 2,200 calories	1,600 to 2,200 calories	TRUE
133	Follow up	Spanish	26	29	26	FALSE	TRUE	TRUE	TRUE	TRUE	TRUE	FALSE	TRUE	TRUE	TRUE	TRUE	TRUE	TRUE	TRUE	FALSE	TRUE	TRUE	FALSE	TRUE	FALSE	TRUE	TRUE	FALSE	TRUE	TRUE	TRUE	TRUE	TRUE	TRUE	TRUE	TRUE	FALSE	FALSE	TRUE	FALSE	TRUE	TRUE	TRUE	TRUE	1,500 to 2,500 calories	1,500 to 2,500 calories	1,800 to 2,200 calories	1,600 to 2,200 calories	TRUE
135	Baseline	Spanish	22	22	24	TRUE	TRUE	TRUE	TRUE	TRUE	FALSE	FALSE	FALSE	Dont know	TRUE	TRUE	TRUE	TRUE	TRUE	Dont know	TRUE	Dont know	FALSE	Dont know	Dont know	Dont know	Dont know	Dont know	Dont know	TRUE	Dont know	Dont know	Dont know	FALSE	Dont know	Dont know	FALSE	TRUE	TRUE	FALSE	TRUE	TRUE	TRUE	TRUE	1,500 to 2,500 calories	1,500 to 2,500 calories	Dont know	Dont know	TRUE
135	Follow up	Spanish	24	22	24	TRUE	TRUE	TRUE	TRUE	TRUE	TRUE	FALSE	FALSE	Dont know	FALSE	TRUE	TRUE	TRUE	Dont know	TRUE	TRUE	Dont know	FALSE	Dont know	Dont know	FALSE	Dont know	FALSE	Dont know	FALSE	Dont know	FALSE	Dont know	FALSE	Dont know	FALSE	FALSE	TRUE	TRUE	FALSE	TRUE	TRUE	FALSE	TRUE	1,500 to 2,500 calories	1,500 to 2,500 calories	2,400 to 2,800 calories	1,600 to 2,200 calories	TRUE
136	Baseline	Spanish	19	19	22	TRUE	TRUE	TRUE	FALSE	TRUE	FALSE	FALSE	Dont know	FALSE	FALSE	TRUE	Dont know	TRUE	TRUE	FALSE	TRUE	Dont know	Dont know	TRUE	Dont know	TRUE	Dont know	FALSE	Dont know	TRUE	TRUE	FALSE	Dont know	TRUE	Dont know	Dont know	Dont know	Dont know	Dont know	TRUE	TRUE	TRUE	TRUE	TRUE	Dont know	Dont know	Less than 1,000 calories	1,200 to 1,400 calories	TRUE
136	Follow up	Spanish	22	19	22	TRUE	Dont know	TRUE	FALSE	TRUE	FALSE	FALSE	FALSE	FALSE	TRUE	TRUE	FALSE	TRUE	TRUE	FALSE	FALSE	TRUE	TRUE	TRUE	Dont know	TRUE	Dont know	FALSE	FALSE	FALSE	TRUE	TRUE	TRUE	TRUE	TRUE	FALSE	FALSE	FALSE	TRUE	TRUE	TRUE	TRUE	TRUE	TRUE	1,500 to 2,500 calories	Less than 1,000 calories	Dont know	1,600 to 2,200 calories	TRUE
137	Baseline	Spanish	16	16	18	FALSE	FALSE	TRUE	TRUE	Dont know	TRUE	FALSE	Dont know	FALSE	TRUE	Dont know	TRUE	FALSE	TRUE	FALSE	TRUE	TRUE	FALSE	Dont know	TRUE	FALSE	TRUE	FALSE	Dont know	FALSE	TRUE	TRUE	TRUE	FALSE	TRUE	FALSE	FALSE	TRUE	Dont know	FALSE	FALSE	TRUE	FALSE	TRUE	1,500 to 2,500 calories	1,500 to 2,500 calories	1,200 to 1,600 calories	1,200 to 1,400 calories	Dont know
137	Follow up	Spanish	18	16	18	FALSE	FALSE	TRUE	TRUE	FALSE	TRUE	FALSE	FALSE	FALSE	TRUE	TRUE	Dont know	FALSE	TRUE	FALSE	TRUE	TRUE	FALSE	FALSE	TRUE	Dont know	Dont know	FALSE	TRUE	FALSE	TRUE	TRUE	FALSE	FALSE	TRUE	FALSE	FALSE	FALSE	Dont know	FALSE	TRUE	FALSE	FALSE	TRUE	Less than 1,000 calories	Less than 1,000 calories	Dont know	1,200 to 1,400 calories	TRUE
140	Baseline	Spanish	23	23	23	FALSE	TRUE	TRUE	Dont know	TRUE	TRUE	FALSE	FALSE	FALSE	TRUE	FALSE	TRUE	TRUE	FALSE	FALSE	TRUE	Dont know	FALSE	TRUE	Dont know	Dont know	Dont know	FALSE	Dont know	FALSE	TRUE	Dont know	Dont know	TRUE	TRUE	FALSE	FALSE	TRUE	Dont know	FALSE	TRUE	TRUE	TRUE	TRUE	3,000 to 4,000 calories	1,500 to 2,500 calories	2,400 to 2,800 calories	2,400 to 3,200 calories	TRUE
140	Follow up	Spanish	23	23	23	FALSE	TRUE	TRUE	TRUE	TRUE	TRUE	FALSE	FALSE	FALSE	TRUE	TRUE	TRUE	TRUE	Dont know	FALSE	TRUE	TRUE	FALSE	TRUE	Dont know	TRUE	Dont know	FALSE	FALSE	FALSE	TRUE	TRUE	Dont know	TRUE	TRUE	FALSE	Dont know	TRUE	Dont know	FALSE	TRUE	TRUE	TRUE	TRUE	3,000 to 4,000 calories	1,500 to 2,500 calories	2,400 to 2,800 calories	1,600 to 2,200 calories	TRUE
141	Baseline	Spanish	25	25	27	TRUE	TRUE	TRUE	TRUE	TRUE	Dont know	FALSE	FALSE	FALSE	FALSE	TRUE	FALSE	TRUE	TRUE	Dont know	TRUE	Dont know	Dont know	TRUE	Dont know	FALSE	Dont know	FALSE	TRUE	FALSE	TRUE	TRUE	Dont know	TRUE	TRUE	TRUE	FALSE	Dont know	Dont know	FALSE	TRUE	TRUE	Dont know	TRUE	3,000 to 4,000 calories	1,500 to 2,500 calories	1,800 to 2,200 calories	2,400 to 3,200 calories	TRUE
141	Follow up	Spanish	27	25	27	FALSE	TRUE	TRUE	FALSE	TRUE	FALSE	FALSE	FALSE	FALSE	FALSE	TRUE	TRUE	TRUE	TRUE	FALSE	TRUE	TRUE	FALSE	TRUE	TRUE	FALSE	FALSE	FALSE	TRUE	FALSE	FALSE	TRUE	FALSE	TRUE	TRUE	FALSE	FALSE	TRUE	TRUE	FALSE	TRUE	TRUE	TRUE	TRUE	3,000 to 4,000 calories	1,500 to 2,500 calories	1,800 to 2,200 calories	2,400 to 3,200 calories	TRUE
142	Baseline	Spanish	26	26	26	FALSE	TRUE	TRUE	TRUE	TRUE	TRUE	FALSE	FALSE	FALSE	FALSE	TRUE	FALSE	TRUE	TRUE	FALSE	TRUE	FALSE	FALSE	Dont know	FALSE	FALSE	Dont know	FALSE	Dont know	Dont know	TRUE	TRUE	Dont know	TRUE	Dont know	Dont know	FALSE	Dont know	FALSE	FALSE	TRUE	TRUE	TRUE	TRUE	1,500 to 2,500 calories	Dont know	Dont know	1,600 to 2,200 calories	TRUE
142	Follow up	Spanish	26	26	26	FALSE	TRUE	TRUE	TRUE	TRUE	TRUE	FALSE	FALSE	FALSE	Dont know	TRUE	Dont know	TRUE	Dont know	FALSE	TRUE	Dont know	FALSE	TRUE	Dont know	FALSE	Dont know	FALSE	Dont know	TRUE	Dont know	Dont know	Dont know	TRUE	TRUE	FALSE	FALSE	Dont know	FALSE	FALSE	TRUE	TRUE	TRUE	TRUE	1,500 to 2,500 calories	Dont know	Dont know	1,600 to 2,200 calories	TRUE
143	Baseline	Spanish	26	26	27	TRUE	TRUE	TRUE	TRUE	TRUE	Dont know	FALSE	FALSE	FALSE	FALSE	TRUE	Dont know	TRUE	TRUE	FALSE	TRUE	TRUE	Dont know	TRUE	Dont know	FALSE	Dont know	TRUE	TRUE	FALSE	TRUE	Dont know	FALSE	Dont know	TRUE	Dont know	TRUE	TRUE	FALSE	FALSE	TRUE	TRUE	TRUE	TRUE	Dont know	Dont know	Dont know	Dont know	TRUE
143	Follow up	Spanish	27	26	27	TRUE	TRUE	TRUE	TRUE	TRUE	TRUE	FALSE	Dont know	FALSE	FALSE	TRUE	Dont know	TRUE	TRUE	FALSE	TRUE	TRUE	Dont know	TRUE	Dont know	FALSE	Dont know	TRUE	TRUE	FALSE	TRUE	Dont know	Dont know	FALSE	TRUE	FALSE	Dont know	TRUE	TRUE	FALSE	TRUE	TRUE	TRUE	TRUE	1,500 to 2,500 calories	1,500 to 2,500 calories	1,800 to 2,200 calories	1,200 to 1,400 calories	TRUE
144	Baseline	Spanish	28	28	29	TRUE	TRUE	TRUE	TRUE	TRUE	TRUE	FALSE	FALSE	FALSE	TRUE	TRUE	TRUE	TRUE	TRUE	FALSE	TRUE	TRUE	FALSE	TRUE	Dont know	FALSE	Dont know	FALSE	Dont know	TRUE	TRUE	Dont know	Dont know	FALSE	TRUE	Dont know	FALSE	TRUE	FALSE	FALSE	TRUE	TRUE	TRUE	TRUE	1,500 to 2,500 calories	1,500 to 2,500 calories	Dont know	1,600 to 2,200 calories	TRUE
144	Follow up	Spanish	29	28	29	TRUE	TRUE	TRUE	TRUE	TRUE	TRUE	FALSE	FALSE	FALSE	TRUE	TRUE	TRUE	TRUE	TRUE	FALSE	TRUE	TRUE	FALSE	TRUE	Dont know	FALSE	Dont know	FALSE	TRUE	TRUE	Dont know	TRUE	Dont know	FALSE	TRUE	FALSE	FALSE	TRUE	FALSE	FALSE	TRUE	TRUE	TRUE	TRUE	1,500 to 2,500 calories	1,500 to 2,500 calories	Dont know	1,600 to 2,200 calories	FALSE
151	Baseline	Spanish	10	10	17	FALSE	TRUE	Dont know	FALSE	FALSE	TRUE	FALSE	Dont know	Dont know	TRUE	TRUE	Dont know	Dont know	TRUE	FALSE	Dont know	Dont know	FALSE	Dont know	Dont know	FALSE	Dont know	FALSE	Dont know	FALSE	Dont know	Dont know	FALSE	Dont know	FALSE	FALSE	FALSE	FALSE	FALSE	FALSE	FALSE	TRUE	FALSE	TRUE	Less than 1,000 calories	Less than 1,000 calories	Less than 1,000 calories	1,200 to 1,400 calories	Dont know
151	Follow up	Spanish	17	10	17	FALSE	TRUE	TRUE	TRUE	TRUE	TRUE	FALSE	Dont know	FALSE	TRUE	TRUE	FALSE	FALSE	TRUE	FALSE	Dont know	FALSE	FALSE	TRUE	TRUE	FALSE	Dont know	FALSE	Dont know	TRUE	TRUE	Dont know	TRUE	FALSE	TRUE	FALSE	FALSE	FALSE	Dont know	FALSE	FALSE	TRUE	FALSE	TRUE	Dont know	Less than 1,000 calories	Less than 1,000 calories	Less than 1,000 calories	Dont know
163	Baseline	Spanish	15	15	19	TRUE	TRUE	TRUE	TRUE	TRUE	TRUE	FALSE	FALSE	FALSE	FALSE	TRUE	FALSE	TRUE	Dont know	FALSE	Dont know	FALSE	Dont know	TRUE	Dont know	FALSE	Dont know	Dont know	Dont know	Dont know	Dont know	FALSE	Dont know		Dont know	TRUE	Dont know	FALSE	Dont know	Dont know	Dont know	TRUE	TRUE	TRUE	1,500 to 2,500 calories	1,500 to 2,500 calories	Less than 1,000 calories	1,200 to 1,400 calories	Dont know
163	Follow up	Spanish	19	15	19	TRUE	TRUE	TRUE	TRUE	TRUE	TRUE	FALSE	FALSE	FALSE	TRUE	TRUE	FALSE	Dont know	TRUE	FALSE	TRUE	Dont know	Dont know	TRUE	FALSE	Dont know	Dont know	FALSE	Dont know	FALSE	Dont know	FALSE	Dont know	TRUE		Dont know	FALSE	TRUE	Dont know	Dont know	TRUE	TRUE	TRUE	TRUE	1,500 to 2,500 calories	Less than 1,000 calories	Less than 1,000 calories	1,200 to 1,400 calories	TRUE
164	Baseline	Spanish	0	0	3	Dont know	Dont know	Dont know	Dont know	Dont know	Dont know	Dont know	Dont know	Dont know	Dont know	Dont know	Dont know	Dont know	Dont know	Dont know	Dont know	Dont know	Dont know	Dont know	Dont know	Dont know	Dont know	Dont know	Dont know	Dont know	Dont know	Dont know	Dont know	Dont know	Dont know	Dont know	Dont know	Dont know	Dont know	Dont know	Dont know	Dont know	Dont know	Dont know	Dont know	Dont know	Dont know	Dont know	Dont know
164	Follow up	Spanish	3	0	3	TRUE	FALSE	Dont know	Dont know	Dont know	TRUE	FALSE	Dont know	FALSE	TRUE	Dont know	Dont know	Dont know	FALSE	TRUE	FALSE	Dont know	FALSE	Dont know	Dont know	FALSE	FALSE	Dont know	FALSE	FALSE	FALSE	FALSE	FALSE	FALSE	Dont know	Dont know	FALSE	Dont know		Dont know	Dont know	Dont know	FALSE	Dont know	Dont know	Dont know	Dont know	Dont know	Dont know
165	Baseline	Spanish	25	25	27	TRUE	TRUE	TRUE	TRUE	TRUE	Dont know	Dont know	Dont know	FALSE	TRUE	TRUE	Dont know	TRUE	Dont know	FALSE	TRUE	TRUE	FALSE	TRUE	TRUE	Dont know	TRUE	FALSE	FALSE	TRUE	Dont know	FALSE	FALSE	FALSE	TRUE	FALSE	FALSE	Dont know	FALSE	FALSE	TRUE	TRUE	TRUE	TRUE	1,500 to 2,500 calories	1,500 to 2,500 calories	1,800 to 2,200 calories	1,600 to 2,200 calories	TRUE
165	Follow up	Spanish	27	25	27	TRUE	TRUE	TRUE	FALSE	TRUE	FALSE	FALSE	Dont know	FALSE	FALSE	TRUE	FALSE	TRUE	FALSE	FALSE	TRUE	TRUE	FALSE	TRUE	TRUE	FALSE	TRUE	FALSE	TRUE	TRUE	Dont know	FALSE	FALSE	FALSE	TRUE	FALSE	FALSE	TRUE	FALSE	FALSE	TRUE	TRUE	TRUE	TRUE	1,500 to 2,500 calories	1,500 to 2,500 calories	2,400 to 2,800 calories	1,600 to 2,200 calories	TRUE
166	Baseline	Spanish	21	21	20	TRUE	TRUE	TRUE	TRUE	TRUE	TRUE	FALSE	FALSE	Dont know	TRUE	TRUE	TRUE	FALSE	TRUE	FALSE	TRUE	Dont know	TRUE	TRUE	TRUE	FALSE	TRUE	FALSE	Dont know	TRUE	TRUE	TRUE	TRUE	FALSE	TRUE	TRUE	FALSE	FALSE	Dont know	FALSE	TRUE	TRUE	TRUE	TRUE	Less than 1,000 calories	Less than 1,000 calories	Less than 1,000 calories	1,200 to 1,400 calories	TRUE
166	Follow up	Spanish	20	21	20	TRUE	TRUE	TRUE	TRUE	TRUE	TRUE	FALSE	FALSE	FALSE	TRUE	TRUE	TRUE	TRUE	TRUE	FALSE	TRUE	Dont know	TRUE	TRUE	Dont know	TRUE	TRUE	TRUE	Dont know	TRUE	TRUE	FALSE	TRUE	FALSE	TRUE	TRUE	FALSE	TRUE	TRUE	FALSE	TRUE	TRUE	TRUE	TRUE		1,500 to 2,500 calories	Less than 1,000 calories	Less than 1,000 calories	TRUE
167	Baseline	Spanish	17	17	18	TRUE	TRUE	TRUE	TRUE	TRUE	TRUE	FALSE	Dont know	Dont know	FALSE	Dont know	Dont know	Dont know	TRUE	TRUE	TRUE	Dont know	TRUE	TRUE	Dont know	TRUE	Dont know	FALSE	TRUE	FALSE	Dont know	TRUE	TRUE	TRUE	TRUE	FALSE	TRUE	FALSE	TRUE	FALSE	FALSE	TRUE	TRUE	TRUE	1,500 to 2,500 calories	Dont know	Dont know	Dont know	Dont know
167	Follow up	Spanish	18	17	18	TRUE	TRUE	TRUE	TRUE	TRUE	TRUE	FALSE	FALSE	Dont know	TRUE	Dont know	FALSE	TRUE	TRUE	TRUE	TRUE	Dont know	TRUE	TRUE	Dont know	TRUE	Dont know	FALSE	Dont know	TRUE	TRUE	TRUE	TRUE	TRUE	Dont know	FALSE	TRUE	FALSE	TRUE	FALSE	TRUE	TRUE	TRUE	TRUE	Less than 1,000 calories	Less than 1,000 calories	Less than 1,000 calories	Less than 1,000 calories	Dont know
169	Baseline	Spanish	5	5	12	TRUE	Dont know	Dont know	TRUE	TRUE	TRUE	Dont know	Dont know	Dont know	TRUE	Dont know	Dont know	Dont know	TRUE	Dont know	Dont know	Dont know	Dont know	TRUE	Dont know	Dont know	Dont know	Dont know	Dont know	Dont know	Dont know	Dont know	Dont know	TRUE	Dont know	Dont know	TRUE	Dont know	TRUE	Dont know	TRUE	TRUE	Dont know	TRUE	Dont know	Dont know	Dont know	Dont know	Dont know
169	Follow up	Spanish	12	5	12	TRUE	TRUE	FALSE	FALSE	TRUE	TRUE	FALSE	Dont know	Dont know	TRUE	TRUE	FALSE	Dont know	TRUE	Dont know	Dont know	Dont know	FALSE	TRUE	Dont know	FALSE	Dont know	FALSE	Dont know	FALSE	Dont know	Dont know	Dont know	TRUE	FALSE	Dont know	TRUE	Dont know	TRUE	FALSE	TRUE	TRUE	FALSE	TRUE	Less than 1,000 calories	Less than 1,000 calories	Dont know	Less than 1,000 calories	FALSE
170	Baseline	Spanish	11	11	15	TRUE	TRUE	TRUE	TRUE	TRUE	TRUE	FALSE	FALSE	Dont know	TRUE	TRUE	Dont know	FALSE	TRUE	FALSE	FALSE	Dont know	FALSE	TRUE	Dont know	TRUE	Dont know	Dont know	FALSE	FALSE	TRUE	Dont know	FALSE	TRUE	TRUE	Dont know	Dont know	Dont know	Dont know	TRUE	TRUE	Dont know	TRUE	TRUE	Dont know	Dont know	Dont know	Dont know	Dont know
170	Follow up	Spanish	15	11	15	TRUE	TRUE	TRUE	TRUE	TRUE	TRUE	FALSE	FALSE	TRUE	TRUE	TRUE	FALSE	FALSE	TRUE	FALSE	FALSE	FALSE	TRUE	TRUE	TRUE	TRUE	TRUE	FALSE	Dont know	TRUE	TRUE	Dont know	TRUE	TRUE	TRUE	FALSE	FALSE	FALSE	Dont know	TRUE	TRUE	TRUE	TRUE	TRUE	Less than 1,000 calories	Less than 1,000 calories	Less than 1,000 calories	Less than 1,000 calories
171	Baseline	Spanish	10	10	18	FALSE	TRUE		TRUE	TRUE	TRUE	FALSE	Dont know	Dont know	TRUE	Dont know	FALSE	TRUE	Dont know	FALSE	Dont know	FALSE	FALSE	Dont know	FALSE	FALSE		TRUE	Dont know	FALSE	FALSE	FALSE	FALSE	TRUE	TRUE	FALSE	FALSE	FALSE	TRUE	FALSE	Dont know	Dont know	FALSE	TRUE	Dont know	Dont know	Dont know	Dont know	Dont know
171	Follow up	Spanish	18	10	18	TRUE	TRUE	TRUE	TRUE	TRUE	TRUE	FALSE	Dont know	FALSE	TRUE	TRUE	FALSE	FALSE	TRUE	FALSE	Dont know	TRUE	TRUE	TRUE	TRUE	TRUE	TRUE	Dont know	TRUE	FALSE	Dont know	Dont know	TRUE	FALSE	TRUE	Dont know	TRUE	FALSE	Dont know	FALSE	TRUE	TRUE	FALSE	TRUE	3,000 to 4,000 calories	3,000 to 4,000 calories	Dont know	Dont know	FALSE
175	Baseline	Spanish	16	16	25	TRUE	TRUE	TRUE	TRUE	FALSE	Dont know	FALSE	FALSE	Dont know	TRUE	TRUE	Dont know	Dont know	TRUE	Dont know	Dont know	Dont know	Dont know	Dont know	Dont know	Dont know	Dont know	Dont know	Dont know	Dont know	Dont know	FALSE	Dont know	TRUE	TRUE	Dont know	Dont know	Dont know	TRUE	FALSE	TRUE	TRUE	FALSE	TRUE	Dont know	Dont know	Dont know	Dont know	TRUE
175	Follow up	Spanish	25	16	25	TRUE	TRUE	TRUE	TRUE	TRUE	TRUE	FALSE	FALSE	FALSE	TRUE	TRUE	FALSE	TRUE	TRUE	FALSE	TRUE	TRUE	FALSE	TRUE	TRUE	FALSE	TRUE	TRUE	Dont know	FALSE	TRUE	TRUE	Dont know	TRUE	TRUE	FALSE	TRUE	TRUE	TRUE	FALSE	TRUE	TRUE	TRUE	TRUE	1,500 to 2,500 calories	1,500 to 2,500 calories	1,800 to 2,200 calories	1,200 to 1,400 calories	TRUE
194	Baseline	Spanish	11	11	13	TRUE	TRUE	TRUE	TRUE	TRUE	TRUE	TRUE	Dont know	TRUE	TRUE	TRUE	TRUE	TRUE	TRUE	TRUE	TRUE	TRUE	TRUE	TRUE	TRUE	TRUE	TRUE	Dont know	Dont know	Dont know	Dont know	Dont know	Dont know	TRUE	TRUE	TRUE	Dont know	TRUE	TRUE	Dont know	Dont know	TRUE	Dont know	TRUE	Dont know	Dont know	1,800 to 2,200 calories	2,400 to 3,200 calories	Dont know
194	Follow up	Spanish	13	11	13	FALSE	TRUE	FALSE	TRUE	TRUE	TRUE	TRUE	Dont know	TRUE	TRUE	TRUE	Dont know	TRUE								TRUE	Dont know	FALSE	TRUE	TRUE	TRUE	TRUE	TRUE	TRUE	TRUE	TRUE	TRUE	FALSE	Dont know	Dont know	TRUE	TRUE	TRUE	TRUE	4,500 calories or more	3,000 to 4,000 calories	2,400 to 2,800 calories	1,600 to 2,200 calories
195	Baseline	Spanish	8	8	15	TRUE	TRUE	FALSE	TRUE	TRUE	TRUE	TRUE	Dont know	Dont know	TRUE	Dont know	Dont know	Dont know	TRUE	Dont know	TRUE	Dont know	Dont know	Dont know	Dont know	Dont know	Dont know	FALSE	FALSE	TRUE	TRUE	Dont know	Dont know	FALSE	TRUE	Dont know	TRUE	Dont know	Dont know	Dont know	TRUE	TRUE	Dont know	Dont know	Dont know	Dont know	Dont know	Dont know	Dont know
195	Follow up	Spanish	15	8	15	TRUE	TRUE	TRUE	TRUE	TRUE	TRUE	Dont know	Dont know	TRUE	FALSE	FALSE	FALSE	TRUE	Dont know	TRUE	TRUE	TRUE	TRUE	FALSE	Dont know	TRUE	Dont know	TRUE	FALSE	FALSE	FALSE	Dont know	TRUE	TRUE	TRUE	TRUE	FALSE	FALSE	TRUE	Dont know	TRUE	TRUE	TRUE	TRUE	Dont know	Dont know	Dont know	Dont know	Dont know
[truncated: 56 more columns]
